# Supplementary material for: Effect of transient scrotal hyperthermia on human sperm: an iTRAQ-based proteomic analysis
Source: Reprod Biol Endocrinol. 2020 Aug 12;18:83. doi: 10.1186/s12958-020-00640-w (PMC7422586; doi:10.1186/s12958-020-00640-w)
Supplement: Supplementary file 1 — Additional file 1. [file 12958_2020_640_MOESM1_ESM.xlsx]

## Sheet: Sheet1
Antibodies	Species	Concentration	Company source	Cat #
AKAP4	Mouse	1:1000	abcam	ab56551
ODF1	Rabbit	1:1000	proteintech	24736-1-AP
ODF2	Rabbit	1:500	abcam	ab43840
GAPDHS	Rabbit	1:1500	abcam	ab153802
SPESP1	Rabbit	1:1000	abcam	ab167397
ACTRT2	Mouse	1:1000	abcam	ab77418
GAPDH	Rabbit	1:1000	Proteintech	10494-1-AP
HRP-Goat anti Rabbit	goat	1:10000	kpl	074-1506
HRP-Goat anti Mouse	goat	1:10000	kpl	074-1806
