# Supplementary material for: Effect of transient scrotal hyperthermia on human sperm: an iTRAQ-based proteomic analysis
Source: Reprod Biol Endocrinol. 2020 Aug 12;18:83. doi: 10.1186/s12958-020-00640-w (PMC7422586; doi:10.1186/s12958-020-00640-w)
Supplement: Supplementary file 2 — Additional file 2. [file 12958_2020_640_MOESM2_ESM.xlsx]

## Sheet: Sheet1
A total of 3446 proteins with FDR <1% and p <0.05 were identified
N	Accession #	Name	Species	Peptides(95%)	Heat 6w-1/Control-1	PVal	Heat 6w-2/Control-2	PVal
1	sp|Q14204|DYHC1_HUMAN	Cytoplasmic dynein 1 heavy chain 1 OS=Homo sapiens GN=DYNC1H1 PE=1 SV=5	HUMAN	105	1.164	0	1.3234	0
2	sp|Q9UFH2|DYH17_HUMAN	Dynein heavy chain 17, axonemal OS=Homo sapiens GN=DNAH17 PE=1 SV=2	HUMAN	110	0.7413	0	0.6965	0
3	sp|Q96JB1|DYH8_HUMAN	Dynein heavy chain 8, axonemal OS=Homo sapiens GN=DNAH8 PE=1 SV=2	HUMAN	102	0.7399	0	0.7179	0
4	sp|P35579|MYH9_HUMAN	Myosin-9 OS=Homo sapiens GN=MYH9 PE=1 SV=4	HUMAN	85	0.9577	0.1775	1.1723	0.0002
5	sp|Q5JQC9|AKAP4_HUMAN	A-kinase anchor protein 4 OS=Homo sapiens GN=AKAP4 PE=1 SV=1	HUMAN	187	0.5979	0	0.6156	0
6	sp|P49327|FAS_HUMAN	Fatty acid synthase OS=Homo sapiens GN=FASN PE=1 SV=3	HUMAN	79	0.8017	0	1.4109	0
7	sp|Q5CZC0|FSIP2_HUMAN	Fibrous sheath-interacting protein 2 OS=Homo sapiens GN=FSIP2 PE=2 SV=4	HUMAN	91	0.7781	0	0.7052	0
8	sp|Q00610|CLH1_HUMAN	Clathrin heavy chain 1 OS=Homo sapiens GN=CLTC PE=1 SV=5	HUMAN	65	1.2238	0	1.131	0.0003
9	sp|P02788|TRFL_HUMAN	Lactotransferrin OS=Homo sapiens GN=LTF PE=1 SV=6	HUMAN	88	1.3074	0	1.0968	0.0013
10	sp|P02751|FINC_HUMAN	Fibronectin OS=Homo sapiens GN=FN1 PE=1 SV=4	HUMAN	60	1.3147	0	0.7665	0
11	sp|O75969|AKAP3_HUMAN	A-kinase anchor protein 3 OS=Homo sapiens GN=AKAP3 PE=1 SV=2	HUMAN	91	0.6668	0	0.6735	0
12	sp|Q9BZW7|TSG10_HUMAN	Testis-specific gene 10 protein OS=Homo sapiens GN=TSGA10 PE=1 SV=1	HUMAN	64	0.762	0	0.7361	0
13	sp|Q5BJF6|ODFP2_HUMAN	Outer dense fiber protein 2 OS=Homo sapiens GN=ODF2 PE=1 SV=1	HUMAN	80	0.6421	0	0.6182	0
14	sp|Q8WXX0|DYH7_HUMAN	Dynein heavy chain 7, axonemal OS=Homo sapiens GN=DNAH7 PE=1 SV=2	HUMAN	54	0.8235	0.0006	0.7736	0
15	sp|P07900|HS90A_HUMAN	Heat shock protein HSP 90-alpha OS=Homo sapiens GN=HSP90AA1 PE=1 SV=5	HUMAN	67	1.5353	0	1.3784	0
16	sp|P54652|HSP72_HUMAN	Heat shock-related 70 kDa protein 2 OS=Homo sapiens GN=HSPA2 PE=1 SV=1	HUMAN	61	1.3523	0	1.0202	0.5121
17	sp|Q9H0B3|K1683_HUMAN	Uncharacterized protein KIAA1683 OS=Homo sapiens GN=KIAA1683 PE=2 SV=1	HUMAN	51	0.6864	0	0.6393	0
18	sp|Q8TBY8|PMFBP_HUMAN	Polyamine-modulated factor 1-binding protein 1 OS=Homo sapiens GN=PMFBP1 PE=2 SV=1	HUMAN	42	0.7949	0	0.8125	0
19	sp|Q5VU65|P210L_HUMAN	Nuclear pore membrane glycoprotein 210-like OS=Homo sapiens GN=NUP210L PE=2 SV=1	HUMAN	45	0.9101	0.019	0.794	0
20	sp|P14625|ENPL_HUMAN	Endoplasmin OS=Homo sapiens GN=HSP90B1 PE=1 SV=1	HUMAN	53	1.4001	0	1.3524	0
21	sp|O75369|FLNB_HUMAN	Filamin-B OS=Homo sapiens GN=FLNB PE=1 SV=2	HUMAN	45	0.8913	0	1.1479	0.0002
22	sp|P19367|HXK1_HUMAN	Hexokinase-1 OS=Homo sapiens GN=HK1 PE=1 SV=3	HUMAN	43	0.6624	0	0.5867	0
23	sp|Q02383|SEMG2_HUMAN	Semenogelin-2 OS=Homo sapiens GN=SEMG2 PE=1 SV=1	HUMAN	60	1.7268	0	0.8244	0.0001
24	sp|P55072|TERA_HUMAN	Transitional endoplasmic reticulum ATPase OS=Homo sapiens GN=VCP PE=1 SV=4	HUMAN	43	1.0916	0.0813	1.0445	0.2869
25	sp|Q8IVF4|DYH10_HUMAN	Dynein heavy chain 10, axonemal OS=Homo sapiens GN=DNAH10 PE=1 SV=4	HUMAN	47	0.8283	0.003	0.7648	0
26	sp|P40939|ECHA_HUMAN	Trifunctional enzyme subunit alpha, mitochondrial OS=Homo sapiens GN=HADHA PE=1 SV=2	HUMAN	47	0.8111	0	0.828	0
27	sp|Q96JN2|CC136_HUMAN	Coiled-coil domain-containing protein 136 OS=Homo sapiens GN=CCDC136 PE=2 SV=3	HUMAN	44	0.9083	0.0721	0.7862	0
28	sp|P11021|GRP78_HUMAN	78 kDa glucose-regulated protein OS=Homo sapiens GN=HSPA5 PE=1 SV=2	HUMAN	54	1.4314	0	1.6064	0
29	sp|Q9Y4L1|HYOU1_HUMAN	Hypoxia up-regulated protein 1 OS=Homo sapiens GN=HYOU1 PE=1 SV=1	HUMAN	37	1.4662	0	1.216	0.0001
30	sp|P07814|SYEP_HUMAN	Bifunctional glutamate/proline--tRNA ligase OS=Homo sapiens GN=EPRS PE=1 SV=5	HUMAN	38	1.2678	0	1.0978	0.0033
31	sp|P04264|K2C1_HUMAN	Keratin, type II cytoskeletal 1 OS=Homo sapiens GN=KRT1 PE=1 SV=6	HUMAN	43	0.5723	0	1.1694	0.0025
32	sp|O95757|HS74L_HUMAN	Heat shock 70 kDa protein 4L OS=Homo sapiens GN=HSPA4L PE=1 SV=3	HUMAN	40	1.6171	0	1.1947	0
33	sp|P26640|SYVC_HUMAN	Valine--tRNA ligase OS=Homo sapiens GN=VARS PE=1 SV=4	HUMAN	36	1.1833	0.0001	0.9449	0.1847
34	sp|Q9C099|LRCC1_HUMAN	Leucine-rich repeat and coiled-coil domain-containing protein 1 OS=Homo sapiens GN=LRRCC1 PE=1 SV=2	HUMAN	36	0.8022	0	0.7403	0
35	sp|P13639|EF2_HUMAN	Elongation factor 2 OS=Homo sapiens GN=EEF2 PE=1 SV=4	HUMAN	35	1.1178	0.0009	1.3371	0
36	sp|P46459|NSF_HUMAN	Vesicle-fusing ATPase OS=Homo sapiens GN=NSF PE=1 SV=3	HUMAN	34	1.1201	0.0161	1.0112	0.8548
37	sp|P50990|TCPQ_HUMAN	T-complex protein 1 subunit theta OS=Homo sapiens GN=CCT8 PE=1 SV=4	HUMAN	37	1.3406	0	1.1717	0
38	sp|P13645|K1C10_HUMAN	Keratin, type I cytoskeletal 10 OS=Homo sapiens GN=KRT10 PE=1 SV=6	HUMAN	43	0.6196	0	1.2149	0.0233
39	sp|Q8N1F7|NUP93_HUMAN	Nuclear pore complex protein Nup93 OS=Homo sapiens GN=NUP93 PE=1 SV=2	HUMAN	35	1.0374	0.3869	0.8708	0.0003
40	sp|P14618|KPYM_HUMAN	Pyruvate kinase PKM OS=Homo sapiens GN=PKM PE=1 SV=4	HUMAN	41	0.5668	0	0.7111	0
41	sp|Q99798|ACON_HUMAN	Aconitate hydratase, mitochondrial OS=Homo sapiens GN=ACO2 PE=1 SV=2	HUMAN	37	0.8905	0.0199	0.8092	0
42	sp|O75694|NU155_HUMAN	Nuclear pore complex protein Nup155 OS=Homo sapiens GN=NUP155 PE=1 SV=1	HUMAN	33	0.8857	0.0248	0.7926	0
43	sp|Q9P225|DYH2_HUMAN	Dynein heavy chain 2, axonemal OS=Homo sapiens GN=DNAH2 PE=2 SV=3	HUMAN	35	1.0021	0.9777	0.6641	0.0023
44	sp|P30101|PDIA3_HUMAN	Protein disulfide-isomerase A3 OS=Homo sapiens GN=PDIA3 PE=1 SV=4	HUMAN	38	1.3817	0	1.3811	0
45	sp|P25705|ATPA_HUMAN	ATP synthase subunit alpha, mitochondrial OS=Homo sapiens GN=ATP5A1 PE=1 SV=1	HUMAN	44	0.8904	0.1125	0.8049	0
46	sp|P53396|ACLY_HUMAN	ATP-citrate synthase OS=Homo sapiens GN=ACLY PE=1 SV=3	HUMAN	30	0.9779	0.4201	1.2095	0
47	sp|P02768|ALBU_HUMAN	Serum albumin OS=Homo sapiens GN=ALB PE=1 SV=2	HUMAN	33	1.4437	0	0.7315	0
48	sp|P15144|AMPN_HUMAN	Aminopeptidase N OS=Homo sapiens GN=ANPEP PE=1 SV=4	HUMAN	38	0.8801	0.0105	1.1528	0.0042
49	sp|Q92616|GCN1L_HUMAN	Translational activator GCN1 OS=Homo sapiens GN=GCN1L1 PE=1 SV=6	HUMAN	30	0.9716	0.6009	0.9862	0.8431
50	sp|P49221|TGM4_HUMAN	Protein-glutamine gamma-glutamyltransferase 4 OS=Homo sapiens GN=TGM4 PE=1 SV=2	HUMAN	35	1.2148	0.0415	1.5159	0.0082
51	sp|P38646|GRP75_HUMAN	Stress-70 protein, mitochondrial OS=Homo sapiens GN=HSPA9 PE=1 SV=2	HUMAN	29	1.0871	0.0285	0.9343	0.1219
52	sp|P10809|CH60_HUMAN	60 kDa heat shock protein, mitochondrial OS=Homo sapiens GN=HSPD1 PE=1 SV=2	HUMAN	39	0.859	0.0115	0.8373	0.0001
53	sp|P48643|TCPE_HUMAN	T-complex protein 1 subunit epsilon OS=Homo sapiens GN=CCT5 PE=1 SV=1	HUMAN	32	1.3817	0	1.1418	0.0002
54	sp|Q16891|IMMT_HUMAN	Mitochondrial inner membrane protein OS=Homo sapiens GN=IMMT PE=1 SV=1	HUMAN	26	0.9806	0.5425	0.8427	0
55	sp|P07205|PGK2_HUMAN	Phosphoglycerate kinase 2 OS=Homo sapiens GN=PGK2 PE=1 SV=3	HUMAN	36	1.0097	0.8341	0.7591	0
56	sp|Q02218|ODO1_HUMAN	2-oxoglutarate dehydrogenase, mitochondrial OS=Homo sapiens GN=OGDH PE=1 SV=3	HUMAN	29	0.9922	0.8746	0.8588	0
57	sp|P33121|ACSL1_HUMAN	Long-chain-fatty-acid--CoA ligase 1 OS=Homo sapiens GN=ACSL1 PE=1 SV=1	HUMAN	32	1.0322	0.6263	0.7717	0
58	sp|P04279|SEMG1_HUMAN	Semenogelin-1 OS=Homo sapiens GN=SEMG1 PE=1 SV=2	HUMAN	62	2.003	0	0.492	0
59	sp|Q8WUM4|PDC6I_HUMAN	Programmed cell death 6-interacting protein OS=Homo sapiens GN=PDCD6IP PE=1 SV=1	HUMAN	30	1.0679	0.0274	1.0806	0.1952
60	sp|P78371|TCPB_HUMAN	T-complex protein 1 subunit beta OS=Homo sapiens GN=CCT2 PE=1 SV=4	HUMAN	35	1.3766	0	1.1473	0.0048
61	sp|Q9P2D7|DYH1_HUMAN	Dynein heavy chain 1, axonemal OS=Homo sapiens GN=DNAH1 PE=2 SV=4	HUMAN	37	0.8477	0.0007	0.7885	0
62	sp|Q5THR3|EFCB6_HUMAN	EF-hand calcium-binding domain-containing protein 6 OS=Homo sapiens GN=EFCAB6 PE=1 SV=1	HUMAN	30	0.7728	0	0.6699	0
63	sp|Q86VP6|CAND1_HUMAN	Cullin-associated NEDD8-dissociated protein 1 OS=Homo sapiens GN=CAND1 PE=1 SV=2	HUMAN	29	1.157	0.0024	1.0011	0.979
64	sp|Q01813|PFKAP_HUMAN	ATP-dependent 6-phosphofructokinase, platelet type OS=Homo sapiens GN=PFKP PE=1 SV=2	HUMAN	32	1.1367	0.0126	0.8164	0.0001
65	sp|P29144|TPP2_HUMAN	Tripeptidyl-peptidase 2 OS=Homo sapiens GN=TPP2 PE=1 SV=4	HUMAN	27	1.1353	0.0035	0.9829	0.5435
66	sp|P22314|UBA1_HUMAN	Ubiquitin-like modifier-activating enzyme 1 OS=Homo sapiens GN=UBA1 PE=1 SV=3	HUMAN	30	0.9302	0.0438	1.3059	0
67	sp|P50991|TCPD_HUMAN	T-complex protein 1 subunit delta OS=Homo sapiens GN=CCT4 PE=1 SV=4	HUMAN	30	1.2329	0	1.0641	0.0514
68	sp|P49368|TCPG_HUMAN	T-complex protein 1 subunit gamma OS=Homo sapiens GN=CCT3 PE=1 SV=4	HUMAN	35	1.3127	0	1.1124	0.0087
69	sp|Q5JVL4|EFHC1_HUMAN	EF-hand domain-containing protein 1 OS=Homo sapiens GN=EFHC1 PE=1 SV=1	HUMAN	30	0.7635	0	0.7403	0
70	sp|O14841|OPLA_HUMAN	5-oxoprolinase OS=Homo sapiens GN=OPLAH PE=1 SV=3	HUMAN	25	0.9338	0.0694	0.8158	0
71	sp|Q13733|AT1A4_HUMAN	Sodium/potassium-transporting ATPase subunit alpha-4 OS=Homo sapiens GN=ATP1A4 PE=1 SV=3	HUMAN	28	0.6635	0.0001	0.6804	0
72	sp|Q9UJT2|TSKS_HUMAN	Testis-specific serine kinase substrate OS=Homo sapiens GN=TSKS PE=1 SV=3	HUMAN	26	1.2833	0	1.3092	0.0002
73	sp|P55060|XPO2_HUMAN	Exportin-2 OS=Homo sapiens GN=CSE1L PE=1 SV=3	HUMAN	24	1.8151	0	1.2683	0.0023
74	sp|Q93009|UBP7_HUMAN	Ubiquitin carboxyl-terminal hydrolase 7 OS=Homo sapiens GN=USP7 PE=1 SV=2	HUMAN	25	1.2045	0.0015	1.0684	0.3019
75	sp|A6NMS7|L37A1_HUMAN	Leucine-rich repeat-containing protein 37A OS=Homo sapiens GN=LRRC37A PE=2 SV=3	HUMAN	32	0.6065	0.0033	0.7191	0.0048
76	sp|P68371|TBB4B_HUMAN	Tubulin beta-4B chain OS=Homo sapiens GN=TUBB4B PE=1 SV=1	HUMAN	51	0.6707	0.1332	0.6712	0.0497
77	sp|P08107|HSP71_HUMAN	Heat shock 70 kDa protein 1A/1B OS=Homo sapiens GN=HSPA1A PE=1 SV=5	HUMAN	40	1.0576	0.5103	1.432	0.0001
78	sp|Q5T655|CC147_HUMAN	Coiled-coil domain-containing protein 147 OS=Homo sapiens GN=CCDC147 PE=2 SV=1	HUMAN	24	0.798	0.0001	0.7402	0
79	sp|Q8TC71|MIEAP_HUMAN	Mitochondria-eating protein OS=Homo sapiens GN=SPATA18 PE=1 SV=1	HUMAN	32	0.6814	0	0.6462	0
80	sp|Q92621|NU205_HUMAN	Nuclear pore complex protein Nup205 OS=Homo sapiens GN=NUP205 PE=1 SV=3	HUMAN	25	1.0146	0.7042	0.8204	0
81	sp|P04075|ALDOA_HUMAN	Fructose-bisphosphate aldolase A OS=Homo sapiens GN=ALDOA PE=1 SV=2	HUMAN	41	0.666	0	0.7083	0
82	sp|P35908|K22E_HUMAN	Keratin, type II cytoskeletal 2 epidermal OS=Homo sapiens GN=KRT2 PE=1 SV=2	HUMAN	27	0.6572	0.003	1.0028	0.978
83	sp|Q9UIF3|TEKT2_HUMAN	Tektin-2 OS=Homo sapiens GN=TEKT2 PE=1 SV=1	HUMAN	31	0.6844	0	0.652	0.0002
84	sp|P08133|ANXA6_HUMAN	Annexin A6 OS=Homo sapiens GN=ANXA6 PE=1 SV=3	HUMAN	23	0.9473	0.4146	1.1723	0.0063
85	sp|P16615|AT2A2_HUMAN	Sarcoplasmic/endoplasmic reticulum calcium ATPase 2 OS=Homo sapiens GN=ATP2A2 PE=1 SV=1	HUMAN	25	1.5238	0	1.394	0.0004
86	sp|Q5JST6|EFHC2_HUMAN	EF-hand domain-containing family member C2 OS=Homo sapiens GN=EFHC2 PE=1 SV=2	HUMAN	25	0.7455	0.0001	0.7109	0
87	sp|P06733|ENOA_HUMAN	Alpha-enolase OS=Homo sapiens GN=ENO1 PE=1 SV=2	HUMAN	27	0.8515	0.0253	0.6508	0
88	sp|Q9Y230|RUVB2_HUMAN	RuvB-like 2 OS=Homo sapiens GN=RUVBL2 PE=1 SV=3	HUMAN	32	1.2196	0.0008	0.9092	0.0065
89	sp|P35580|MYH10_HUMAN	Myosin-10 OS=Homo sapiens GN=MYH10 PE=1 SV=3	HUMAN	31	1.1133	0.1106	1.2565	0.0805
90	sp|P49748|ACADV_HUMAN	Very long-chain specific acyl-CoA dehydrogenase, mitochondrial OS=Homo sapiens GN=ACADVL PE=1 SV=1	HUMAN	26	0.7627	0.0036	0.9183	0.0942
91	sp|P07237|PDIA1_HUMAN	Protein disulfide-isomerase OS=Homo sapiens GN=P4HB PE=1 SV=3	HUMAN	24	1.0129	0.7847	1.2003	0.0065
92	sp|Q13939|CALI_HUMAN	Calicin OS=Homo sapiens GN=CCIN PE=2 SV=3	HUMAN	30	0.5824	0	0.6665	0
93	sp|Q9C0G6|DYH6_HUMAN	Dynein heavy chain 6, axonemal OS=Homo sapiens GN=DNAH6 PE=1 SV=3	HUMAN	31	0.8101	0.0028	0.7929	0.0026
94	sp|Q8N427|TXND3_HUMAN	Thioredoxin domain-containing protein 3 OS=Homo sapiens GN=NME8 PE=1 SV=2	HUMAN	25	0.7778	0	0.7363	0
95	sp|P11216|PYGB_HUMAN	Glycogen phosphorylase, brain form OS=Homo sapiens GN=PYGB PE=1 SV=5	HUMAN	24	0.9053	0.0721	1.2706	0.0381
96	sp|Q9BXF9|TEKT3_HUMAN	Tektin-3 OS=Homo sapiens GN=TEKT3 PE=1 SV=1	HUMAN	27	0.677	0	0.6545	0
97	sp|P49588|SYAC_HUMAN	Alanine--tRNA ligase, cytoplasmic OS=Homo sapiens GN=AARS PE=1 SV=2	HUMAN	23	0.9458	0.1529	1.207	0.0025
98	sp|Q06210|GFPT1_HUMAN	Glutamine--fructose-6-phosphate aminotransferase [isomerizing] 1 OS=Homo sapiens GN=GFPT1 PE=1 SV=3	HUMAN	27	1.041	0.3565	1.3148	0
99	sp|P28331|NDUS1_HUMAN	NADH-ubiquinone oxidoreductase 75 kDa subunit, mitochondrial OS=Homo sapiens GN=NDUFS1 PE=1 SV=3	HUMAN	27	0.9215	0.1501	0.884	0.0137
100	sp|P46940|IQGA1_HUMAN	Ras GTPase-activating-like protein IQGAP1 OS=Homo sapiens GN=IQGAP1 PE=1 SV=1	HUMAN	22	0.8346	0.021	1.0278	0.8178
101	sp|Q13748|TBA3C_HUMAN	Tubulin alpha-3C/D chain OS=Homo sapiens GN=TUBA3C PE=1 SV=3	HUMAN	44	0.6159	0.1736	0.5844	0.0522
102	sp|P17987|TCPA_HUMAN	T-complex protein 1 subunit alpha OS=Homo sapiens GN=TCP1 PE=1 SV=1	HUMAN	33	1.2015	0.0001	1.1137	0.015
103	sp|P10909|CLUS_HUMAN	Clusterin OS=Homo sapiens GN=CLU PE=1 SV=1	HUMAN	34	2.2739	0	1.0572	0.134
104	sp|Q99832|TCPH_HUMAN	T-complex protein 1 subunit eta OS=Homo sapiens GN=CCT7 PE=1 SV=2	HUMAN	28	1.3311	0.0001	1.1121	0.0029
105	sp|Q13200|PSMD2_HUMAN	26S proteasome non-ATPase regulatory subunit 2 OS=Homo sapiens GN=PSMD2 PE=1 SV=3	HUMAN	21	1.2423	0	1.015	0.8292
106	sp|P68104|EF1A1_HUMAN	Elongation factor 1-alpha 1 OS=Homo sapiens GN=EEF1A1 PE=1 SV=1	HUMAN	31	1.3136	0.0209	1.6789	0
107	sp|P13646|K1C13_HUMAN	Keratin, type I cytoskeletal 13 OS=Homo sapiens GN=KRT13 PE=1 SV=4	HUMAN	31	0.9751	0.5755	2.0956	0.0001
108	sp|P47897|SYQ_HUMAN	Glutamine--tRNA ligase OS=Homo sapiens GN=QARS PE=1 SV=1	HUMAN	22	1.0919	0.2142	1.1045	0.0854
109	sp|O00410|IPO5_HUMAN	Importin-5 OS=Homo sapiens GN=IPO5 PE=1 SV=4	HUMAN	22	1.5515	0	1.1878	0.0027
110	sp|P13667|PDIA4_HUMAN	Protein disulfide-isomerase A4 OS=Homo sapiens GN=PDIA4 PE=1 SV=2	HUMAN	26	1.1655	0.0001	1.1959	0.0103
111	sp|Q8WW24|TEKT4_HUMAN	Tektin-4 OS=Homo sapiens GN=TEKT4 PE=2 SV=1	HUMAN	28	0.6827	0	0.669	0
112	sp|P04843|RPN1_HUMAN	Dolichyl-diphosphooligosaccharide--protein glycosyltransferase subunit 1 OS=Homo sapiens GN=RPN1 PE=1 SV=1	HUMAN	23	1.3392	0	1.2615	0.0002
113	sp|P35998|PRS7_HUMAN	26S protease regulatory subunit 7 OS=Homo sapiens GN=PSMC2 PE=1 SV=3	HUMAN	25	1.0874	0.2476	1.0673	0.2233
114	sp|P24752|THIL_HUMAN	Acetyl-CoA acetyltransferase, mitochondrial OS=Homo sapiens GN=ACAT1 PE=1 SV=1	HUMAN	27	0.8519	0.0116	0.7797	0
115	sp|O14556|G3PT_HUMAN	Glyceraldehyde-3-phosphate dehydrogenase, testis-specific OS=Homo sapiens GN=GAPDHS PE=1 SV=2	HUMAN	33	0.651	0	0.6531	0
116	sp|Q7KZF4|SND1_HUMAN	Staphylococcal nuclease domain-containing protein 1 OS=Homo sapiens GN=SND1 PE=1 SV=1	HUMAN	21	0.995	0.8958	1.1658	0.0379
117	sp|Q8NCM8|DYHC2_HUMAN	Cytoplasmic dynein 2 heavy chain 1 OS=Homo sapiens GN=DYNC2H1 PE=1 SV=4	HUMAN	25	1.162	0.0293	1.073	0.485
118	sp|P12821|ACE_HUMAN	Angiotensin-converting enzyme OS=Homo sapiens GN=ACE PE=1 SV=1	HUMAN	24	0.8872	0.0081	0.7482	0
119	sp|Q9Y678|COPG1_HUMAN	Coatomer subunit gamma-1 OS=Homo sapiens GN=COPG1 PE=1 SV=1	HUMAN	22	0.9856	0.8847	0.97	0.8304
120	sp|Q9UL16|CCD19_HUMAN	Coiled-coil domain-containing protein 19, mitochondrial OS=Homo sapiens GN=CCDC19 PE=2 SV=2	HUMAN	24	0.7347	0	0.705	0
121	sp|P23634|AT2B4_HUMAN	Plasma membrane calcium-transporting ATPase 4 OS=Homo sapiens GN=ATP2B4 PE=1 SV=2	HUMAN	23	0.8025	0.0002	0.7579	0.0002
122	sp|Q8TEM1|PO210_HUMAN	Nuclear pore membrane glycoprotein 210 OS=Homo sapiens GN=NUP210 PE=1 SV=3	HUMAN	21	0.9025	0.0738	0.8255	0.0001
123	sp|O43175|SERA_HUMAN	D-3-phosphoglycerate dehydrogenase OS=Homo sapiens GN=PHGDH PE=1 SV=4	HUMAN	24	0.8578	0.0059	1.4962	0.0001
124	sp|Q14997|PSME4_HUMAN	Proteasome activator complex subunit 4 OS=Homo sapiens GN=PSME4 PE=1 SV=2	HUMAN	21	1.1057	0.1726	0.86	0.1053
125	sp|P78527|PRKDC_HUMAN	DNA-dependent protein kinase catalytic subunit OS=Homo sapiens GN=PRKDC PE=1 SV=3	HUMAN	25	1.4764	0.0051	1.2471	0.2333
126	sp|Q14697|GANAB_HUMAN	Neutral alpha-glucosidase AB OS=Homo sapiens GN=GANAB PE=1 SV=3	HUMAN	23	1.0773	0.1292	1.1259	0.0021
127	sp|O00468|AGRIN_HUMAN	Agrin OS=Homo sapiens GN=AGRN PE=1 SV=5	HUMAN	21	1.2437	0.0039	1.0623	0.3026
128	sp|P40227|TCPZ_HUMAN	T-complex protein 1 subunit zeta OS=Homo sapiens GN=CCT6A PE=1 SV=3	HUMAN	24	1.1499	0.3472	1.0449	0.3892
129	sp|Q96MR6|WDR65_HUMAN	WD repeat-containing protein 65 OS=Homo sapiens GN=WDR65 PE=1 SV=3	HUMAN	20	0.7656	0	0.7089	0
130	sp|P31040|SDHA_HUMAN	Succinate dehydrogenase [ubiquinone] flavoprotein subunit, mitochondrial OS=Homo sapiens GN=SDHA PE=1 SV=2	HUMAN	27	0.9428	0.3999	0.8119	0
131	sp|Q8N1V2|WDR16_HUMAN	WD repeat-containing protein 16 OS=Homo sapiens GN=WDR16 PE=1 SV=3	HUMAN	22	0.6492	0	0.6947	0
132	sp|P54136|SYRC_HUMAN	Arginine--tRNA ligase, cytoplasmic OS=Homo sapiens GN=RARS PE=1 SV=2	HUMAN	22	1.1229	0.019	1.0557	0.472
133	sp|Q96M29|TEKT5_HUMAN	Tektin-5 OS=Homo sapiens GN=TEKT5 PE=2 SV=1	HUMAN	27	0.6174	0	0.6192	0
134	sp|O75976|CBPD_HUMAN	Carboxypeptidase D OS=Homo sapiens GN=CPD PE=1 SV=2	HUMAN	22	0.9648	0.4307	0.8075	0.0004
135	sp|P52272|HNRPM_HUMAN	Heterogeneous nuclear ribonucleoprotein M OS=Homo sapiens GN=HNRNPM PE=1 SV=3	HUMAN	23	2.1015	0	1.6811	0
136	sp|P53621|COPA_HUMAN	Coatomer subunit alpha OS=Homo sapiens GN=COPA PE=1 SV=2	HUMAN	21	1.0343	0.4446	1.1624	0.0299
137	sp|O60763|USO1_HUMAN	General vesicular transport factor p115 OS=Homo sapiens GN=USO1 PE=1 SV=2	HUMAN	23	1.6677	0	1.3512	0.0001
138	sp|Q9UKU0|ACSL6_HUMAN	Long-chain-fatty-acid--CoA ligase 6 OS=Homo sapiens GN=ACSL6 PE=2 SV=4	HUMAN	24	1.0387	0.6684	0.9593	0.3138
139	sp|P06576|ATPB_HUMAN	ATP synthase subunit beta, mitochondrial OS=Homo sapiens GN=ATP5B PE=1 SV=3	HUMAN	30	0.9699	0.7346	0.8052	0
140	sp|P55268|LAMB2_HUMAN	Laminin subunit beta-2 OS=Homo sapiens GN=LAMB2 PE=1 SV=2	HUMAN	19	1.0582	0.3625	0.8459	0.0058
141	sp|Q9P2J5|SYLC_HUMAN	Leucine--tRNA ligase, cytoplasmic OS=Homo sapiens GN=LARS PE=1 SV=2	HUMAN	20	1.1333	0.0149	1.0999	0.2409
142	sp|P28838|AMPL_HUMAN	Cytosol aminopeptidase OS=Homo sapiens GN=LAP3 PE=1 SV=3	HUMAN	25	0.8951	0.0147	0.7835	0
143	sp|Q8TEX9|IPO4_HUMAN	Importin-4 OS=Homo sapiens GN=IPO4 PE=1 SV=2	HUMAN	21	0.8968	0.1228	0.8271	0.0043
144	sp|P55084|ECHB_HUMAN	Trifunctional enzyme subunit beta, mitochondrial OS=Homo sapiens GN=HADHB PE=1 SV=3	HUMAN	20	0.7911	0.0018	0.798	0
145	sp|Q14974|IMB1_HUMAN	Importin subunit beta-1 OS=Homo sapiens GN=KPNB1 PE=1 SV=2	HUMAN	21	1.5295	0	1.2726	0.0084
146	sp|Q8TC56|FA71B_HUMAN	Protein FAM71B OS=Homo sapiens GN=FAM71B PE=1 SV=2	HUMAN	23	0.5033	0	0.6034	0
147	sp|Q5JRX3|PREP_HUMAN	Presequence protease, mitochondrial OS=Homo sapiens GN=PITRM1 PE=1 SV=3	HUMAN	19	0.8704	0.0426	0.8462	0.0151
148	sp|Q8TD57|DYH3_HUMAN	Dynein heavy chain 3, axonemal OS=Homo sapiens GN=DNAH3 PE=2 SV=1	HUMAN	26	0.777	0.0001	0.7679	0.0001
149	sp|P21266|GSTM3_HUMAN	Glutathione S-transferase Mu 3 OS=Homo sapiens GN=GSTM3 PE=1 SV=3	HUMAN	26	0.8828	0.1346	0.8701	0.001
150	sp|O75083|WDR1_HUMAN	WD repeat-containing protein 1 OS=Homo sapiens GN=WDR1 PE=1 SV=4	HUMAN	20	1.1731	0.0018	1.3499	0
151	sp|Q14410|GLPK2_HUMAN	Glycerol kinase 2 OS=Homo sapiens GN=GK2 PE=2 SV=2	HUMAN	21	0.8212	0.0004	0.7889	0
152	sp|Q14203|DCTN1_HUMAN	Dynactin subunit 1 OS=Homo sapiens GN=DCTN1 PE=1 SV=3	HUMAN	19	1.0846	0.1523	1.025	0.7466
153	sp|P05164|PERM_HUMAN	Myeloperoxidase OS=Homo sapiens GN=MPO PE=1 SV=1	HUMAN	27	0.7877	0.0137	0.6438	0
154	sp|Q96QE4|LR37B_HUMAN	Leucine-rich repeat-containing protein 37B OS=Homo sapiens GN=LRRC37B PE=2 SV=3	HUMAN	30	0.629	0	0.6217	0
155	sp|A0AVT1|UBA6_HUMAN	Ubiquitin-like modifier-activating enzyme 6 OS=Homo sapiens GN=UBA6 PE=1 SV=1	HUMAN	18	1.1787	0.0002	1.0934	0.1724
156	sp|Q6ZU69|F205A_HUMAN	Protein FAM205A OS=Homo sapiens GN=FAM205A PE=2 SV=4	HUMAN	20	0.7158	0	0.6987	0
157	sp|Q13618|CUL3_HUMAN	Cullin-3 OS=Homo sapiens GN=CUL3 PE=1 SV=2	HUMAN	21	1.0854	0.1453	0.9387	0.2495
158	sp|P63261|ACTG_HUMAN	Actin, cytoplasmic 2 OS=Homo sapiens GN=ACTG1 PE=1 SV=1	HUMAN	34	1.4248	0.003	1.3493	0.0099
159	sp|P10644|KAP0_HUMAN	cAMP-dependent protein kinase type I-alpha regulatory subunit OS=Homo sapiens GN=PRKAR1A PE=1 SV=1	HUMAN	22	1.2194	0.0031	0.8854	0.006
160	sp|P33176|KINH_HUMAN	Kinesin-1 heavy chain OS=Homo sapiens GN=KIF5B PE=1 SV=1	HUMAN	19	1.2309	0.0287	1.1316	0.1716
161	sp|Q5SRE5|NU188_HUMAN	Nucleoporin NUP188 homolog OS=Homo sapiens GN=NUP188 PE=1 SV=1	HUMAN	19	0.9424	0.3247	0.871	0.0074
162	sp|Q02790|FKBP4_HUMAN	Peptidyl-prolyl cis-trans isomerase FKBP4 OS=Homo sapiens GN=FKBP4 PE=1 SV=3	HUMAN	19	1.1039	0.0072	1.3012	0
163	sp|P13861|KAP2_HUMAN	cAMP-dependent protein kinase type II-alpha regulatory subunit OS=Homo sapiens GN=PRKAR2A PE=1 SV=2	HUMAN	23	1.0411	0.6302	0.8509	0.0314
164	sp|Q8IYX7|F154A_HUMAN	Protein FAM154A OS=Homo sapiens GN=FAM154A PE=1 SV=2	HUMAN	18	0.758	0.0011	0.6691	0
165	sp|P08758|ANXA5_HUMAN	Annexin A5 OS=Homo sapiens GN=ANXA5 PE=1 SV=2	HUMAN	20	0.7421	0	1.2949	0.0112
166	sp|P14868|SYDC_HUMAN	Aspartate--tRNA ligase, cytoplasmic OS=Homo sapiens GN=DARS PE=1 SV=2	HUMAN	17	1.0981	0.0769	1.097	0.0233
167	sp|P02538|K2C6A_HUMAN	Keratin, type II cytoskeletal 6A OS=Homo sapiens GN=KRT6A PE=1 SV=3	HUMAN	29	1.2654	0.2173	0.9527	0.6212
168	sp|Q00796|DHSO_HUMAN	Sorbitol dehydrogenase OS=Homo sapiens GN=SORD PE=1 SV=4	HUMAN	24	0.8107	0.0009	1.7014	0.0002
169	sp|O14967|CLGN_HUMAN	Calmegin OS=Homo sapiens GN=CLGN PE=1 SV=1	HUMAN	20	2.4916	0	1.7406	0
170	sp|P35527|K1C9_HUMAN	Keratin, type I cytoskeletal 9 OS=Homo sapiens GN=KRT9 PE=1 SV=3	HUMAN	25	0.6106	0	0.9014	0.0128
171	sp|Q99460|PSMD1_HUMAN	26S proteasome non-ATPase regulatory subunit 1 OS=Homo sapiens GN=PSMD1 PE=1 SV=2	HUMAN	18	1.1269	0.1323	1.086	0.4865
172	sp|P08238|HS90B_HUMAN	Heat shock protein HSP 90-beta OS=Homo sapiens GN=HSP90AB1 PE=1 SV=4	HUMAN	53	1.1699	0.014	1.6367	0
173	sp|Q8NEH6|MNS1_HUMAN	Meiosis-specific nuclear structural protein 1 OS=Homo sapiens GN=MNS1 PE=2 SV=2	HUMAN	19	0.7701	0	0.7344	0.0013
174	sp|Q969V4|TEKT1_HUMAN	Tektin-1 OS=Homo sapiens GN=TEKT1 PE=2 SV=1	HUMAN	19	0.7418	0	0.6987	0
175	sp|P07954|FUMH_HUMAN	Fumarate hydratase, mitochondrial OS=Homo sapiens GN=FH PE=1 SV=3	HUMAN	22	0.9052	0.1709	0.7792	0
176	sp|P45974|UBP5_HUMAN	Ubiquitin carboxyl-terminal hydrolase 5 OS=Homo sapiens GN=USP5 PE=1 SV=2	HUMAN	17	1.2222	0.0024	1.3375	0.0007
177	sp|Q9UM54|MYO6_HUMAN	Unconventional myosin-VI OS=Homo sapiens GN=MYO6 PE=1 SV=4	HUMAN	19	1.0392	0.5268	1.0309	0.5874
178	sp|Q9Y265|RUVB1_HUMAN	RuvB-like 1 OS=Homo sapiens GN=RUVBL1 PE=1 SV=1	HUMAN	21	1.2452	0	0.8955	0.0077
179	sp|P11142|HSP7C_HUMAN	Heat shock cognate 71 kDa protein OS=Homo sapiens GN=HSPA8 PE=1 SV=1	HUMAN	44	1.02	0.6836	1.2627	0.0004
180	sp|Q9Y490|TLN1_HUMAN	Talin-1 OS=Homo sapiens GN=TLN1 PE=1 SV=3	HUMAN	17	1.0005	0.9947	1.0985	0.271
181	sp|P26641|EF1G_HUMAN	Elongation factor 1-gamma OS=Homo sapiens GN=EEF1G PE=1 SV=3	HUMAN	20	1.3525	0	1.0339	0.3563
182	sp|P12277|KCRB_HUMAN	Creatine kinase B-type OS=Homo sapiens GN=CKB PE=1 SV=1	HUMAN	24	0.882	0.206	1.9746	0
183	sp|P29803|ODPAT_HUMAN	Pyruvate dehydrogenase E1 component subunit alpha, testis-specific form, mitochondrial OS=Homo sapiens GN=PDHA2 PE=1 SV=1	HUMAN	18	0.9081	0.2058	0.8587	0.059
184	sp|P41252|SYIC_HUMAN	Isoleucine--tRNA ligase, cytoplasmic OS=Homo sapiens GN=IARS PE=1 SV=2	HUMAN	18	1.1543	0.0165	0.984	0.8469
185	sp|P27797|CALR_HUMAN	Calreticulin OS=Homo sapiens GN=CALR PE=1 SV=1	HUMAN	23	1.4783	0	1.439	0
186	sp|Q5T4S7|UBR4_HUMAN	E3 ubiquitin-protein ligase UBR4 OS=Homo sapiens GN=UBR4 PE=1 SV=1	HUMAN	24	1.1159	0.0578	0.9222	0.2917
187	sp|O15296|LX15B_HUMAN	Arachidonate 15-lipoxygenase B OS=Homo sapiens GN=ALOX15B PE=1 SV=3	HUMAN	18	0.9002	0.0737	1.0844	0.4384
188	sp|O00232|PSD12_HUMAN	26S proteasome non-ATPase regulatory subunit 12 OS=Homo sapiens GN=PSMD12 PE=1 SV=3	HUMAN	21	1.177	0.0344	1.0234	0.6901
189	sp|P07355|ANXA2_HUMAN	Annexin A2 OS=Homo sapiens GN=ANXA2 PE=1 SV=2	HUMAN	18	0.8167	0.0004	1.146	0.0223
190	sp|P27487|DPP4_HUMAN	Dipeptidyl peptidase 4 OS=Homo sapiens GN=DPP4 PE=1 SV=2	HUMAN	17	0.924	0.0568	1.0867	0.1479
191	sp|P27824|CALX_HUMAN	Calnexin OS=Homo sapiens GN=CANX PE=1 SV=2	HUMAN	19	1.8174	0	1.8209	0
192	sp|Q66GS9|CP135_HUMAN	Centrosomal protein of 135 kDa OS=Homo sapiens GN=CEP135 PE=1 SV=2	HUMAN	18	0.9363	0.3548	0.7968	0.0089
193	sp|P49189|AL9A1_HUMAN	4-trimethylaminobutyraldehyde dehydrogenase OS=Homo sapiens GN=ALDH9A1 PE=1 SV=3	HUMAN	19	0.8826	0.045	0.9587	0.3144
194	sp|O43242|PSMD3_HUMAN	26S proteasome non-ATPase regulatory subunit 3 OS=Homo sapiens GN=PSMD3 PE=1 SV=2	HUMAN	19	1.1097	0.0284	1.024	0.653
195	sp|Q9P2R7|SUCB1_HUMAN	Succinyl-CoA ligase [ADP-forming] subunit beta, mitochondrial OS=Homo sapiens GN=SUCLA2 PE=1 SV=3	HUMAN	19	0.8501	0.0025	0.8509	0.0005
196	sp|O95573|ACSL3_HUMAN	Long-chain-fatty-acid--CoA ligase 3 OS=Homo sapiens GN=ACSL3 PE=1 SV=3	HUMAN	20	1.0902	0.2117	1.1405	0.0697
197	sp|Q8IYK2|CC105_HUMAN	Coiled-coil domain-containing protein 105 OS=Homo sapiens GN=CCDC105 PE=2 SV=3	HUMAN	16	0.6667	0	0.6937	0
198	sp|Q9UIA9|XPO7_HUMAN	Exportin-7 OS=Homo sapiens GN=XPO7 PE=1 SV=3	HUMAN	17	1.1242	0.169	0.9588	0.5943
199	sp|O75952|CABYR_HUMAN	Calcium-binding tyrosine phosphorylation-regulated protein OS=Homo sapiens GN=CABYR PE=1 SV=2	HUMAN	26	1.0268	0.8218	0.7998	0.0125
200	sp|Q6NXR0|IIGP5_HUMAN	Interferon-inducible GTPase 5 OS=Homo sapiens GN=IRGC PE=2 SV=1	HUMAN	17	0.818	0.0099	0.8099	0.0006
201	sp|P60174|TPIS_HUMAN	Triosephosphate isomerase OS=Homo sapiens GN=TPI1 PE=1 SV=3	HUMAN	25	0.5467	0	0.6394	0
202	sp|Q8NA47|CCD63_HUMAN	Coiled-coil domain-containing protein 63 OS=Homo sapiens GN=CCDC63 PE=2 SV=1	HUMAN	18	0.7938	0.0044	0.7346	0
203	sp|Q9UI46|DNAI1_HUMAN	Dynein intermediate chain 1, axonemal OS=Homo sapiens GN=DNAI1 PE=1 SV=1	HUMAN	16	0.728	0	0.6912	0
204	sp|P31930|QCR1_HUMAN	Cytochrome b-c1 complex subunit 1, mitochondrial OS=Homo sapiens GN=UQCRC1 PE=1 SV=3	HUMAN	18	0.9337	0.4573	0.8565	0.0081
205	sp|P49411|EFTU_HUMAN	Elongation factor Tu, mitochondrial OS=Homo sapiens GN=TUFM PE=1 SV=2	HUMAN	17	1.0726	0.1488	0.9912	0.8132
206	sp|P14550|AK1A1_HUMAN	Alcohol dehydrogenase [NADP(+)] OS=Homo sapiens GN=AKR1A1 PE=1 SV=3	HUMAN	16	0.8801	0.0373	1.3287	0.005
207	sp|P31948|STIP1_HUMAN	Stress-induced-phosphoprotein 1 OS=Homo sapiens GN=STIP1 PE=1 SV=1	HUMAN	15	1.2312	0.0001	1.1152	0.0345
208	sp|P40926|MDHM_HUMAN	Malate dehydrogenase, mitochondrial OS=Homo sapiens GN=MDH2 PE=1 SV=3	HUMAN	18	0.7259	0	0.6904	0
209	sp|Q9NSE4|SYIM_HUMAN	Isoleucine--tRNA ligase, mitochondrial OS=Homo sapiens GN=IARS2 PE=1 SV=2	HUMAN	17	1.0721	0.3209	0.9084	0.0953
210	sp|Q9Y4P3|TBL2_HUMAN	Transducin beta-like protein 2 OS=Homo sapiens GN=TBL2 PE=1 SV=1	HUMAN	15	1.1255	0.0295	1.011	0.8776
211	sp|Q9H4A4|AMPB_HUMAN	Aminopeptidase B OS=Homo sapiens GN=RNPEP PE=1 SV=2	HUMAN	16	1.068	0.3964	1.1808	0.2042
212	sp|Q9BTE6|AASD1_HUMAN	Alanyl-tRNA editing protein Aarsd1 OS=Homo sapiens GN=AARSD1 PE=1 SV=2	HUMAN	20	1.0405	0.5809	0.9028	0.0288
213	sp|O15523|DDX3Y_HUMAN	ATP-dependent RNA helicase DDX3Y OS=Homo sapiens GN=DDX3Y PE=1 SV=2	HUMAN	16	1.4729	0	1.3535	0.0001
214	sp|P13796|PLSL_HUMAN	Plastin-2 OS=Homo sapiens GN=LCP1 PE=1 SV=6	HUMAN	18	1.3197	0.0029	1.0409	0.5082
215	sp|Q8NCR6|SMRP1_HUMAN	Spermatid-specific manchette-related protein 1 OS=Homo sapiens GN=SMRP1 PE=1 SV=2	HUMAN	25	0.7699	0.0217	0.6617	0
216	sp|Q9HDC9|APMAP_HUMAN	Adipocyte plasma membrane-associated protein OS=Homo sapiens GN=APMAP PE=1 SV=2	HUMAN	17	1.1309	0.194	1.0761	0.3273
217	sp|P19013|K2C4_HUMAN	Keratin, type II cytoskeletal 4 OS=Homo sapiens GN=KRT4 PE=1 SV=4	HUMAN	18	1.085	0.1586	1.8987	0.0002
218	sp|P55786|PSA_HUMAN	Puromycin-sensitive aminopeptidase OS=Homo sapiens GN=NPEPPS PE=1 SV=2	HUMAN	16	0.9289	0.1791	0.9197	0.1252
219	sp|P15170|ERF3A_HUMAN	Eukaryotic peptide chain release factor GTP-binding subunit ERF3A OS=Homo sapiens GN=GSPT1 PE=1 SV=1	HUMAN	16	1.1058	0.0806	1.0751	0.2513
220	sp|Q9UG01|IF172_HUMAN	Intraflagellar transport protein 172 homolog OS=Homo sapiens GN=IFT172 PE=1 SV=2	HUMAN	16	1.2388	0.0162	1.1513	0.1051
221	sp|P17980|PRS6A_HUMAN	26S protease regulatory subunit 6A OS=Homo sapiens GN=PSMC3 PE=1 SV=3	HUMAN	17	1.2278	0.001	1.0485	0.4077
222	sp|O00519|FAAH1_HUMAN	Fatty-acid amide hydrolase 1 OS=Homo sapiens GN=FAAH PE=1 SV=2	HUMAN	16	1.0296	0.7596	1.0078	0.8736
223	sp|P23528|COF1_HUMAN	Cofilin-1 OS=Homo sapiens GN=CFL1 PE=1 SV=3	HUMAN	16	0.9539	0.3354	1.571	0
224	sp|Q8N7U6|EFHB_HUMAN	EF-hand domain-containing family member B OS=Homo sapiens GN=EFHB PE=2 SV=4	HUMAN	15	0.8454	0.0725	0.7247	0
225	sp|P04083|ANXA1_HUMAN	Annexin A1 OS=Homo sapiens GN=ANXA1 PE=1 SV=2	HUMAN	18	0.8257	0.0073	1.1741	0.0091
226	sp|P36969|GPX4_HUMAN	Phospholipid hydroperoxide glutathione peroxidase, mitochondrial OS=Homo sapiens GN=GPX4 PE=1 SV=3	HUMAN	22	0.7326	0.0048	0.7001	0.0002
227	sp|P53618|COPB_HUMAN	Coatomer subunit beta OS=Homo sapiens GN=COPB1 PE=1 SV=3	HUMAN	16	1.1508	0.0761	1.2407	0.0019
228	sp|P11310|ACADM_HUMAN	Medium-chain specific acyl-CoA dehydrogenase, mitochondrial OS=Homo sapiens GN=ACADM PE=1 SV=1	HUMAN	16	1.0096	0.9171	0.8127	0.0008
229	sp|O95870|ABHGA_HUMAN	Abhydrolase domain-containing protein 16A OS=Homo sapiens GN=ABHD16A PE=1 SV=3	HUMAN	20	1.0832	0.6529	0.966	0.7826
230	sp|P55809|SCOT1_HUMAN	Succinyl-CoA:3-ketoacid coenzyme A transferase 1, mitochondrial OS=Homo sapiens GN=OXCT1 PE=1 SV=1	HUMAN	16	0.8866	0.0194	0.8037	0.0001
231	sp|P62195|PRS8_HUMAN	26S protease regulatory subunit 8 OS=Homo sapiens GN=PSMC5 PE=1 SV=1	HUMAN	16	1.1592	0.0033	1.0615	0.2442
232	sp|Q8TF05|PP4R1_HUMAN	Serine/threonine-protein phosphatase 4 regulatory subunit 1 OS=Homo sapiens GN=PPP4R1 PE=1 SV=1	HUMAN	15	0.9956	0.9623	0.9922	0.9182
233	sp|Q9P2L0|WDR35_HUMAN	WD repeat-containing protein 35 OS=Homo sapiens GN=WDR35 PE=1 SV=3	HUMAN	15	1.3153	0.006	1.0712	0.6055
234	sp|Q14990|ODFP1_HUMAN	Outer dense fiber protein 1 OS=Homo sapiens GN=ODF1 PE=2 SV=2	HUMAN	32	0.5717	0	0.6302	0
235	sp|O75874|IDHC_HUMAN	Isocitrate dehydrogenase [NADP] cytoplasmic OS=Homo sapiens GN=IDH1 PE=1 SV=2	HUMAN	16	0.9507	0.1782	1.1104	0.0362
236	sp|O95782|AP2A1_HUMAN	AP-2 complex subunit alpha-1 OS=Homo sapiens GN=AP2A1 PE=1 SV=3	HUMAN	16	1.0464	0.5988	0.8847	0.2434
237	sp|O95394|AGM1_HUMAN	Phosphoacetylglucosamine mutase OS=Homo sapiens GN=PGM3 PE=1 SV=1	HUMAN	17	1.0533	0.4774	1.2578	0.0631
238	sp|P63104|1433Z_HUMAN	14-3-3 protein zeta/delta OS=Homo sapiens GN=YWHAZ PE=1 SV=1	HUMAN	19	1.0749	0.1978	1.3701	0.0004
239	sp|P30041|PRDX6_HUMAN	Peroxiredoxin-6 OS=Homo sapiens GN=PRDX6 PE=1 SV=3	HUMAN	19	0.9616	0.5903	1.393	0
240	sp|Q8NA61|SPERT_HUMAN	Spermatid-associated protein OS=Homo sapiens GN=SPERT PE=2 SV=1	HUMAN	19	1.7378	0	1.3437	0
241	sp|Q9NQ86|TRI36_HUMAN	E3 ubiquitin-protein ligase TRIM36 OS=Homo sapiens GN=TRIM36 PE=2 SV=2	HUMAN	17	1.2064	0.0828	1.0215	0.7417
242	sp|Q6ZR08|DYH12_HUMAN	Dynein heavy chain 12, axonemal OS=Homo sapiens GN=DNAH12 PE=2 SV=2	HUMAN	18	0.9577	0.754	0.7499	0.0002
243	sp|P51659|DHB4_HUMAN	Peroxisomal multifunctional enzyme type 2 OS=Homo sapiens GN=HSD17B4 PE=1 SV=3	HUMAN	15	1.1931	0.0489	1.1569	0.0082
244	sp|P22695|QCR2_HUMAN	Cytochrome b-c1 complex subunit 2, mitochondrial OS=Homo sapiens GN=UQCRC2 PE=1 SV=3	HUMAN	17	0.9023	0.0118	0.7877	0
245	sp|Q4G0X9|CCD40_HUMAN	Coiled-coil domain-containing protein 40 OS=Homo sapiens GN=CCDC40 PE=2 SV=2	HUMAN	13	0.8902	0.1479	0.8559	0.006
246	sp|Q08211|DHX9_HUMAN	ATP-dependent RNA helicase A OS=Homo sapiens GN=DHX9 PE=1 SV=4	HUMAN	15	1.6574	0.0066	1.3658	0.059
247	sp|Q96NG3|TTC25_HUMAN	Tetratricopeptide repeat protein 25 OS=Homo sapiens GN=TTC25 PE=2 SV=2	HUMAN	15	0.7116	0	0.678	0
248	sp|Q92523|CPT1B_HUMAN	Carnitine O-palmitoyltransferase 1, muscle isoform OS=Homo sapiens GN=CPT1B PE=2 SV=2	HUMAN	15	0.9817	0.6815	0.8407	0.0022
249	sp|Q9BXU1|STK31_HUMAN	Serine/threonine-protein kinase 31 OS=Homo sapiens GN=STK31 PE=2 SV=2	HUMAN	14	1.5182	0.0106	1.0894	0.4577
250	sp|Q6JEL2|KLH10_HUMAN	Kelch-like protein 10 OS=Homo sapiens GN=KLHL10 PE=1 SV=1	HUMAN	17	1.1845	0.0027	0.9813	0.5954
251	sp|P54578|UBP14_HUMAN	Ubiquitin carboxyl-terminal hydrolase 14 OS=Homo sapiens GN=USP14 PE=1 SV=3	HUMAN	17	1.0306	0.6213	1.2614	0.0123
252	sp|Q8WWU5|TCP11_HUMAN	T-complex protein 11 homolog OS=Homo sapiens GN=TCP11 PE=2 SV=1	HUMAN	19	0.6918	0.0009	0.7078	0
253	sp|P08237|PFKAM_HUMAN	ATP-dependent 6-phosphofructokinase, muscle type OS=Homo sapiens GN=PFKM PE=1 SV=2	HUMAN	16	0.9086	0.0768	0.9134	0.1245
254	sp|O14829|PPE1_HUMAN	Serine/threonine-protein phosphatase with EF-hands 1 OS=Homo sapiens GN=PPEF1 PE=1 SV=1	HUMAN	16	0.9164	0.2179	0.8121	0.0194
255	sp|P34932|HSP74_HUMAN	Heat shock 70 kDa protein 4 OS=Homo sapiens GN=HSPA4 PE=1 SV=4	HUMAN	14	1.1502	0.0126	0.9917	0.9042
256	sp|P15104|GLNA_HUMAN	Glutamine synthetase OS=Homo sapiens GN=GLUL PE=1 SV=4	HUMAN	18	0.6654	0.0001	0.6545	0
257	sp|P07864|LDHC_HUMAN	L-lactate dehydrogenase C chain OS=Homo sapiens GN=LDHC PE=1 SV=4	HUMAN	20	0.7496	0.005	0.7396	0
258	sp|Q96P26|5NT1B_HUMAN	Cytosolic 5'-nucleotidase 1B OS=Homo sapiens GN=NT5C1B PE=2 SV=2	HUMAN	17	0.8098	0.0009	0.772	0
259	sp|P62333|PRS10_HUMAN	26S protease regulatory subunit 10B OS=Homo sapiens GN=PSMC6 PE=1 SV=1	HUMAN	15	1.1081	0.0393	1.2244	0.0002
260	sp|O00231|PSD11_HUMAN	26S proteasome non-ATPase regulatory subunit 11 OS=Homo sapiens GN=PSMD11 PE=1 SV=3	HUMAN	15	1.1764	0.0348	1.1549	0.1194
261	sp|Q96RL7|VP13A_HUMAN	Vacuolar protein sorting-associated protein 13A OS=Homo sapiens GN=VPS13A PE=1 SV=2	HUMAN	15	1.0825	0.2778	0.9363	0.3912
262	sp|P56192|SYMC_HUMAN	Methionine--tRNA ligase, cytoplasmic OS=Homo sapiens GN=MARS PE=1 SV=2	HUMAN	18	1.2654	0.0001	1.0888	0.179
263	sp|P09525|ANXA4_HUMAN	Annexin A4 OS=Homo sapiens GN=ANXA4 PE=1 SV=4	HUMAN	17	0.7339	0.0001	1.1477	0.0428
264	sp|P15311|EZRI_HUMAN	Ezrin OS=Homo sapiens GN=EZR PE=1 SV=4	HUMAN	14	1.0687	0.2698	1.1115	0.2473
265	sp|O14980|XPO1_HUMAN	Exportin-1 OS=Homo sapiens GN=XPO1 PE=1 SV=1	HUMAN	17	1.3165	0.0001	1.1292	0.0955
266	sp|Q9H0C2|ADT4_HUMAN	ADP/ATP translocase 4 OS=Homo sapiens GN=SLC25A31 PE=2 SV=1	HUMAN	19	0.8659	0.0031	0.8021	0.0065
267	sp|Q9UNM6|PSD13_HUMAN	26S proteasome non-ATPase regulatory subunit 13 OS=Homo sapiens GN=PSMD13 PE=1 SV=2	HUMAN	16	1.0785	0.126	1.0383	0.522
268	sp|P13489|RINI_HUMAN	Ribonuclease inhibitor OS=Homo sapiens GN=RNH1 PE=1 SV=2	HUMAN	20	1.1198	0.0117	1.4558	0
269	sp|Q9Y277|VDAC3_HUMAN	Voltage-dependent anion-selective channel protein 3 OS=Homo sapiens GN=VDAC3 PE=1 SV=1	HUMAN	22	0.7945	0.226	0.8113	0.0007
270	sp|P54577|SYYC_HUMAN	Tyrosine--tRNA ligase, cytoplasmic OS=Homo sapiens GN=YARS PE=1 SV=4	HUMAN	16	1.1415	0.0215	1.2556	0.0028
271	sp|P47895|AL1A3_HUMAN	Aldehyde dehydrogenase family 1 member A3 OS=Homo sapiens GN=ALDH1A3 PE=1 SV=2	HUMAN	15	0.8652	0.0233	1.2419	0.0067
272	sp|P13637|AT1A3_HUMAN	Sodium/potassium-transporting ATPase subunit alpha-3 OS=Homo sapiens GN=ATP1A3 PE=1 SV=3	HUMAN	25	0.8165	0.097	0.7592	0.0079
273	sp|P31939|PUR9_HUMAN	Bifunctional purine biosynthesis protein PURH OS=Homo sapiens GN=ATIC PE=1 SV=3	HUMAN	14	1.0478	0.8472	1.099	0.7244
274	sp|Q6J272|F166A_HUMAN	Protein FAM166A OS=Homo sapiens GN=FAM166A PE=2 SV=1	HUMAN	17	0.7142	0.0087	0.6866	0
275	sp|P25685|DNJB1_HUMAN	DnaJ homolog subfamily B member 1 OS=Homo sapiens GN=DNAJB1 PE=1 SV=4	HUMAN	15	1.2131	0.0012	1.0146	0.7404
276	sp|Q13576|IQGA2_HUMAN	Ras GTPase-activating-like protein IQGAP2 OS=Homo sapiens GN=IQGAP2 PE=1 SV=4	HUMAN	13	0.9357	0.391	1.0308	0.7298
277	sp|P0DKV0|S31C1_HUMAN	Spermatogenesis-associated protein 31C1 OS=Homo sapiens GN=SPATA31C1 PE=2 SV=1	HUMAN	16	0.8484	0.025	0.7902	0.0105
278	sp|P30153|2AAA_HUMAN	Serine/threonine-protein phosphatase 2A 65 kDa regulatory subunit A alpha isoform OS=Homo sapiens GN=PPP2R1A PE=1 SV=4	HUMAN	16	0.908	0.2463	1.0365	0.7184
279	sp|P08473|NEP_HUMAN	Neprilysin OS=Homo sapiens GN=MME PE=1 SV=2	HUMAN	14	0.7614	0	1.0621	0.2279
280	sp|Q6UW49|SPESP_HUMAN	Sperm equatorial segment protein 1 OS=Homo sapiens GN=SPESP1 PE=1 SV=2	HUMAN	19	0.5943	0.0055	0.6661	0.0012
281	sp|O15230|LAMA5_HUMAN	Laminin subunit alpha-5 OS=Homo sapiens GN=LAMA5 PE=1 SV=8	HUMAN	17	0.7678	0.0578	0.9874	0.8501
282	sp|Q14152|EIF3A_HUMAN	Eukaryotic translation initiation factor 3 subunit A OS=Homo sapiens GN=EIF3A PE=1 SV=1	HUMAN	15	1.1836	0.0038	1.1207	0.0857
283	sp|P61019|RAB2A_HUMAN	Ras-related protein Rab-2A OS=Homo sapiens GN=RAB2A PE=1 SV=1	HUMAN	18	0.6071	0.0085	0.6413	0.0042
284	sp|P62258|1433E_HUMAN	14-3-3 protein epsilon OS=Homo sapiens GN=YWHAE PE=1 SV=1	HUMAN	21	1.2463	0.0001	1.5897	0.0001
285	sp|P04406|G3P_HUMAN	Glyceraldehyde-3-phosphate dehydrogenase OS=Homo sapiens GN=GAPDH PE=1 SV=3	HUMAN	24	0.8027	0.0006	0.82	0.0004
286	sp|Q9BT78|CSN4_HUMAN	COP9 signalosome complex subunit 4 OS=Homo sapiens GN=COPS4 PE=1 SV=1	HUMAN	13	0.8756	0.019	0.9098	0.3349
287	sp|P11177|ODPB_HUMAN	Pyruvate dehydrogenase E1 component subunit beta, mitochondrial OS=Homo sapiens GN=PDHB PE=1 SV=3	HUMAN	22	0.8771	0.0339	0.8441	0.0053
288	sp|Q8NEB7|ACRBP_HUMAN	Acrosin-binding protein OS=Homo sapiens GN=ACRBP PE=2 SV=1	HUMAN	17	0.9135	0.5172	0.7196	0.0139
289	sp|P23786|CPT2_HUMAN	Carnitine O-palmitoyltransferase 2, mitochondrial OS=Homo sapiens GN=CPT2 PE=1 SV=2	HUMAN	14	0.7714	0.0001	0.7911	0.0049
290	sp|P35237|SPB6_HUMAN	Serpin B6 OS=Homo sapiens GN=SERPINB6 PE=1 SV=3	HUMAN	13	1.0171	0.8173	1.0398	0.6404
291	sp|P09622|DLDH_HUMAN	Dihydrolipoyl dehydrogenase, mitochondrial OS=Homo sapiens GN=DLD PE=1 SV=2	HUMAN	16	0.8971	0.3947	0.7489	0
292	sp|P12429|ANXA3_HUMAN	Annexin A3 OS=Homo sapiens GN=ANXA3 PE=1 SV=3	HUMAN	17	0.7403	0	1.1865	0.0402
293	sp|Q8NDW8|TT21A_HUMAN	Tetratricopeptide repeat protein 21A OS=Homo sapiens GN=TTC21A PE=2 SV=3	HUMAN	14	1.2323	0.0126	0.9916	0.9314
294	sp|P52209|6PGD_HUMAN	6-phosphogluconate dehydrogenase, decarboxylating OS=Homo sapiens GN=PGD PE=1 SV=3	HUMAN	16	1.1155	0.1446	1.0336	0.4421
295	sp|Q8IWZ5|TRI42_HUMAN	Tripartite motif-containing protein 42 OS=Homo sapiens GN=TRIM42 PE=2 SV=2	HUMAN	15	0.7909	0.0002	0.7562	0.001
296	sp|Q9NVH1|DJC11_HUMAN	DnaJ homolog subfamily C member 11 OS=Homo sapiens GN=DNAJC11 PE=1 SV=2	HUMAN	16	0.9228	0.3966	0.843	0.032
297	sp|Q7Z6Z7|HUWE1_HUMAN	E3 ubiquitin-protein ligase HUWE1 OS=Homo sapiens GN=HUWE1 PE=1 SV=3	HUMAN	16	0.8895	0.1343	0.8767	0.2544
298	sp|Q9BYZ2|LDH6B_HUMAN	L-lactate dehydrogenase A-like 6B OS=Homo sapiens GN=LDHAL6B PE=1 SV=3	HUMAN	14	0.8389	0.0609	0.9295	0.2514
299	sp|P51854|TKTL1_HUMAN	Transketolase-like protein 1 OS=Homo sapiens GN=TKTL1 PE=1 SV=2	HUMAN	14	2.0076	0	1.4626	0.0007
300	sp|P36776|LONM_HUMAN	Lon protease homolog, mitochondrial OS=Homo sapiens GN=LONP1 PE=1 SV=2	HUMAN	13	0.9205	0.4987	0.8858	0.1498
301	sp|P25311|ZA2G_HUMAN	Zinc-alpha-2-glycoprotein OS=Homo sapiens GN=AZGP1 PE=1 SV=2	HUMAN	16	1.1923	0.0005	0.7537	0
302	sp|Q8N865|CG031_HUMAN	Uncharacterized protein C7orf31 OS=Homo sapiens GN=C7orf31 PE=2 SV=3	HUMAN	15	0.7276	0	0.6734	0.0019
303	sp|Q96JQ2|CLMN_HUMAN	Calmin OS=Homo sapiens GN=CLMN PE=1 SV=1	HUMAN	13	1.0051	0.9011	0.8967	0.0144
304	sp|Q9UL15|BAG5_HUMAN	BAG family molecular chaperone regulator 5 OS=Homo sapiens GN=BAG5 PE=1 SV=1	HUMAN	18	0.9371	0.2195	0.8594	0.0032
305	sp|P50395|GDIB_HUMAN	Rab GDP dissociation inhibitor beta OS=Homo sapiens GN=GDI2 PE=1 SV=2	HUMAN	13	1.0046	0.9324	0.9794	0.7468
306	sp|Q99714|HCD2_HUMAN	3-hydroxyacyl-CoA dehydrogenase type-2 OS=Homo sapiens GN=HSD17B10 PE=1 SV=3	HUMAN	15	0.9382	0.4421	0.8445	0.038
307	sp|P45880|VDAC2_HUMAN	Voltage-dependent anion-selective channel protein 2 OS=Homo sapiens GN=VDAC2 PE=1 SV=2	HUMAN	19	0.8232	0.0316	0.82	0.001
308	sp|Q16698|DECR_HUMAN	2,4-dienoyl-CoA reductase, mitochondrial OS=Homo sapiens GN=DECR1 PE=1 SV=1	HUMAN	19	0.761	0	0.7177	0
309	sp|Q96QK1|VPS35_HUMAN	Vacuolar protein sorting-associated protein 35 OS=Homo sapiens GN=VPS35 PE=1 SV=2	HUMAN	13	1.1757	0.0674	1.2245	0.0333
310	sp|O15228|GNPAT_HUMAN	Dihydroxyacetone phosphate acyltransferase OS=Homo sapiens GN=GNPAT PE=1 SV=1	HUMAN	13	1.1357	0.0475	0.9487	0.4278
311	sp|O94813|SLIT2_HUMAN	Slit homolog 2 protein OS=Homo sapiens GN=SLIT2 PE=1 SV=1	HUMAN	13	1.2144	0.0111	1.0152	0.8481
312	sp|Q8NDM7|WDR96_HUMAN	WD repeat-containing protein 96 OS=Homo sapiens GN=WDR96 PE=2 SV=3	HUMAN	12	0.9224	0.5221	0.8213	0.0335
313	sp|P68400|CSK21_HUMAN	Casein kinase II subunit alpha OS=Homo sapiens GN=CSNK2A1 PE=1 SV=1	HUMAN	21	0.8573	0.0385	0.7703	0.0001
314	sp|P23396|RS3_HUMAN	40S ribosomal protein S3 OS=Homo sapiens GN=RPS3 PE=1 SV=2	HUMAN	13	0.9936	0.8949	1.1232	0.0054
315	sp|Q15046|SYK_HUMAN	Lysine--tRNA ligase OS=Homo sapiens GN=KARS PE=1 SV=3	HUMAN	16	1.2609	0.0005	1.0163	0.7946
316	sp|O43451|MGA_HUMAN	Maltase-glucoamylase, intestinal OS=Homo sapiens GN=MGAM PE=1 SV=5	HUMAN	13	0.9665	0.5619	0.8357	0.0032
317	sp|P35232|PHB_HUMAN	Prohibitin OS=Homo sapiens GN=PHB PE=1 SV=1	HUMAN	12	1.0139	0.8859	0.8589	0.0391
318	sp|P22626|ROA2_HUMAN	Heterogeneous nuclear ribonucleoproteins A2/B1 OS=Homo sapiens GN=HNRNPA2B1 PE=1 SV=2	HUMAN	13	2.0757	0.005	1.6051	0.0101
319	sp|Q8N335|GPD1L_HUMAN	Glycerol-3-phosphate dehydrogenase 1-like protein OS=Homo sapiens GN=GPD1L PE=1 SV=1	HUMAN	12	0.825	0.0133	1.1716	0.3257
320	sp|P80303|NUCB2_HUMAN	Nucleobindin-2 OS=Homo sapiens GN=NUCB2 PE=1 SV=2	HUMAN	14	1.2603	0.0419	0.8893	0.2237
321	sp|P10515|ODP2_HUMAN	Dihydrolipoyllysine-residue acetyltransferase component of pyruvate dehydrogenase complex, mitochondrial OS=Homo sapiens GN=DLAT PE=1 SV=3	HUMAN	17	0.9217	0.0903	0.8509	0.0016
322	sp|Q96KP4|CNDP2_HUMAN	Cytosolic non-specific dipeptidase OS=Homo sapiens GN=CNDP2 PE=1 SV=2	HUMAN	15	0.959	0.3331	1.1928	0.0449
323	sp|P62820|RAB1A_HUMAN	Ras-related protein Rab-1A OS=Homo sapiens GN=RAB1A PE=1 SV=3	HUMAN	17	1.4	0.0131	1.2375	0.0624
324	sp|P23368|MAOM_HUMAN	NAD-dependent malic enzyme, mitochondrial OS=Homo sapiens GN=ME2 PE=1 SV=1	HUMAN	13	0.7685	0.0001	0.8446	0.0011
325	sp|Q8TC27|ADA32_HUMAN	Disintegrin and metalloproteinase domain-containing protein 32 OS=Homo sapiens GN=ADAM32 PE=1 SV=2	HUMAN	12	0.9477	0.5223	0.8465	0.064
326	sp|P54920|SNAA_HUMAN	Alpha-soluble NSF attachment protein OS=Homo sapiens GN=NAPA PE=1 SV=3	HUMAN	14	1.1928	0.0087	1.2221	0.002
327	sp|Q9HBG6|IF122_HUMAN	Intraflagellar transport protein 122 homolog OS=Homo sapiens GN=IFT122 PE=1 SV=2	HUMAN	12	1.323	0.0002	1.0685	0.4151
328	sp|P00505|AATM_HUMAN	Aspartate aminotransferase, mitochondrial OS=Homo sapiens GN=GOT2 PE=1 SV=3	HUMAN	14	0.8867	0.0694	0.8092	0.0002
329	sp|Q15907|RB11B_HUMAN	Ras-related protein Rab-11B OS=Homo sapiens GN=RAB11B PE=1 SV=4	HUMAN	13	1.2247	0.0025	0.9491	0.3514
330	sp|P22234|PUR6_HUMAN	Multifunctional protein ADE2 OS=Homo sapiens GN=PAICS PE=1 SV=3	HUMAN	13	1.0573	0.4559	1.1167	0.0332
331	sp|Q9BS86|ZPBP1_HUMAN	Zona pellucida-binding protein 1 OS=Homo sapiens GN=ZPBP PE=2 SV=1	HUMAN	15	0.5589	0.0002	0.5923	0.0001
332	sp|P22102|PUR2_HUMAN	Trifunctional purine biosynthetic protein adenosine-3 OS=Homo sapiens GN=GART PE=1 SV=1	HUMAN	12	1.0479	0.3847	1.1091	0.2523
333	sp|Q15785|TOM34_HUMAN	Mitochondrial import receptor subunit TOM34 OS=Homo sapiens GN=TOMM34 PE=1 SV=2	HUMAN	13	1.6396	0	1.3495	0.0001
334	sp|P11766|ADHX_HUMAN	Alcohol dehydrogenase class-3 OS=Homo sapiens GN=ADH5 PE=1 SV=4	HUMAN	12	0.9345	0.1501	1.3034	0.0001
335	sp|Q9UQ80|PA2G4_HUMAN	Proliferation-associated protein 2G4 OS=Homo sapiens GN=PA2G4 PE=1 SV=3	HUMAN	14	1.2258	0.0358	1.1846	0.031
336	sp|P38606|VATA_HUMAN	V-type proton ATPase catalytic subunit A OS=Homo sapiens GN=ATP6V1A PE=1 SV=2	HUMAN	14	1.0036	0.937	1.0545	0.5531
337	sp|Q06830|PRDX1_HUMAN	Peroxiredoxin-1 OS=Homo sapiens GN=PRDX1 PE=1 SV=1	HUMAN	15	0.905	0.0538	1.4725	0.0001
338	sp|O94905|ERLN2_HUMAN	Erlin-2 OS=Homo sapiens GN=ERLIN2 PE=1 SV=1	HUMAN	13	1.0999	0.2907	1.0155	0.8034
339	sp|P12956|XRCC6_HUMAN	X-ray repair cross-complementing protein 6 OS=Homo sapiens GN=XRCC6 PE=1 SV=2	HUMAN	12	2.2076	0.0007	1.7721	0.0019
340	sp|Q9Y5B8|NDK7_HUMAN	Nucleoside diphosphate kinase 7 OS=Homo sapiens GN=NME7 PE=1 SV=1	HUMAN	13	0.7838	0.0018	0.733	0.0006
341	sp|P34913|HYES_HUMAN	Bifunctional epoxide hydrolase 2 OS=Homo sapiens GN=EPHX2 PE=1 SV=2	HUMAN	13	0.7977	0.0061	1.3082	0.0285
342	sp|O75390|CISY_HUMAN	Citrate synthase, mitochondrial OS=Homo sapiens GN=CS PE=1 SV=2	HUMAN	12	0.8341	0.0325	0.7528	0.0001
343	sp|Q7Z406|MYH14_HUMAN	Myosin-14 OS=Homo sapiens GN=MYH14 PE=1 SV=2	HUMAN	20	0.8709	0.1976	1.09	0.5767
344	sp|Q6W4X9|MUC6_HUMAN	Mucin-6 OS=Homo sapiens GN=MUC6 PE=1 SV=3	HUMAN	13	1.3764	0	0.8116	0.0009
345	sp|Q66K79|CBPZ_HUMAN	Carboxypeptidase Z OS=Homo sapiens GN=CPZ PE=1 SV=2	HUMAN	12	0.9394	0.6311	0.9819	0.8751
346	sp|O75602|SPAG6_HUMAN	Sperm-associated antigen 6 OS=Homo sapiens GN=SPAG6 PE=2 SV=1	HUMAN	16	0.7853	0.0039	0.8078	0.0148
347	sp|P43034|LIS1_HUMAN	Platelet-activating factor acetylhydrolase IB subunit alpha OS=Homo sapiens GN=PAFAH1B1 PE=1 SV=2	HUMAN	12	1.0493	0.5073	1.012	0.8972
348	sp|P02533|K1C14_HUMAN	Keratin, type I cytoskeletal 14 OS=Homo sapiens GN=KRT14 PE=1 SV=4	HUMAN	20	1.1445	0.3436	0.8018	0.1022
349	sp|O14645|IDLC_HUMAN	Axonemal dynein light intermediate polypeptide 1 OS=Homo sapiens GN=DNALI1 PE=1 SV=2	HUMAN	12	0.7203	0	0.7157	0
350	sp|P17612|KAPCA_HUMAN	cAMP-dependent protein kinase catalytic subunit alpha OS=Homo sapiens GN=PRKACA PE=1 SV=2	HUMAN	13	1.0437	0.5319	0.7678	0.0105
351	sp|Q9NQ79|CRAC1_HUMAN	Cartilage acidic protein 1 OS=Homo sapiens GN=CRTAC1 PE=1 SV=2	HUMAN	12	1.4419	0.0008	0.9838	0.8778
352	sp|Q9NWH7|SPAT6_HUMAN	Spermatogenesis-associated protein 6 OS=Homo sapiens GN=SPATA6 PE=1 SV=1	HUMAN	11	0.6735	0	0.8347	0.0037
353	sp|Q16610|ECM1_HUMAN	Extracellular matrix protein 1 OS=Homo sapiens GN=ECM1 PE=1 SV=2	HUMAN	13	1.2188	0.1027	0.8779	0.0131
354	sp|P55884|EIF3B_HUMAN	Eukaryotic translation initiation factor 3 subunit B OS=Homo sapiens GN=EIF3B PE=1 SV=3	HUMAN	12	1.1234	0.3188	1.1671	0.1075
355	sp|P16219|ACADS_HUMAN	Short-chain specific acyl-CoA dehydrogenase, mitochondrial OS=Homo sapiens GN=ACADS PE=1 SV=1	HUMAN	14	0.9641	0.6267	0.86	0.0103
356	sp|Q8TCU4|ALMS1_HUMAN	Alstrom syndrome protein 1 OS=Homo sapiens GN=ALMS1 PE=1 SV=3	HUMAN	16	0.8185	0.0043	0.8036	0.0005
357	sp|P36957|ODO2_HUMAN	Dihydrolipoyllysine-residue succinyltransferase component of 2-oxoglutarate dehydrogenase complex, mitochondrial OS=Homo sapiens GN=DLST PE=1 SV=4	HUMAN	16	0.9435	0.2042	0.85	0.0026
358	sp|Q6UX06|OLFM4_HUMAN	Olfactomedin-4 OS=Homo sapiens GN=OLFM4 PE=1 SV=1	HUMAN	15	1.1174	0.2351	1.0072	0.9226
359	sp|Q9NTJ4|MA2C1_HUMAN	Alpha-mannosidase 2C1 OS=Homo sapiens GN=MAN2C1 PE=1 SV=1	HUMAN	12	0.7132	0.0773	0.8334	0.0614
360	sp|P42224|STAT1_HUMAN	Signal transducer and activator of transcription 1-alpha/beta OS=Homo sapiens GN=STAT1 PE=1 SV=2	HUMAN	12	0.7889	0.0021	1.0868	0.34
361	sp|Q16181|SEPT7_HUMAN	Septin-7 OS=Homo sapiens GN=SEPT7 PE=1 SV=2	HUMAN	12	0.7211	0.0068	0.6912	0.0033
362	sp|P36873|PP1G_HUMAN	Serine/threonine-protein phosphatase PP1-gamma catalytic subunit OS=Homo sapiens GN=PPP1CC PE=1 SV=1	HUMAN	14	0.8721	0.249	0.8573	0.1174
363	sp|O60884|DNJA2_HUMAN	DnaJ homolog subfamily A member 2 OS=Homo sapiens GN=DNAJA2 PE=1 SV=1	HUMAN	11	1.3263	0.0009	0.9215	0.478
364	sp|O60313|OPA1_HUMAN	Dynamin-like 120 kDa protein, mitochondrial OS=Homo sapiens GN=OPA1 PE=1 SV=3	HUMAN	12	0.9561	0.4969	0.8901	0.1657
365	sp|O60733|PLPL9_HUMAN	85/88 kDa calcium-independent phospholipase A2 OS=Homo sapiens GN=PLA2G6 PE=1 SV=2	HUMAN	11	1.1421	0.3807	1.0127	0.919
366	sp|P35606|COPB2_HUMAN	Coatomer subunit beta' OS=Homo sapiens GN=COPB2 PE=1 SV=2	HUMAN	12	1.1287	0.0124	1.2767	0.011
367	sp|P35052|GPC1_HUMAN	Glypican-1 OS=Homo sapiens GN=GPC1 PE=1 SV=2	HUMAN	12	1.198	0.1577	1.1155	0.0178
368	sp|Q00059|TFAM_HUMAN	Transcription factor A, mitochondrial OS=Homo sapiens GN=TFAM PE=1 SV=1	HUMAN	11	0.8546	0.0439	0.6839	0
369	sp|P63244|GBLP_HUMAN	Guanine nucleotide-binding protein subunit beta-2-like 1 OS=Homo sapiens GN=GNB2L1 PE=1 SV=3	HUMAN	14	1.0981	0.2062	1.0256	0.5845
370	sp|A5D8V7|CC151_HUMAN	Coiled-coil domain-containing protein 151 OS=Homo sapiens GN=CCDC151 PE=1 SV=1	HUMAN	12	0.7828	0.0101	0.7554	0.0001
371	sp|Q15435|PP1R7_HUMAN	Protein phosphatase 1 regulatory subunit 7 OS=Homo sapiens GN=PPP1R7 PE=1 SV=1	HUMAN	14	1.2566	0.0261	1.187	0.0042
372	sp|P14314|GLU2B_HUMAN	Glucosidase 2 subunit beta OS=Homo sapiens GN=PRKCSH PE=1 SV=2	HUMAN	12	1.0218	0.6352	1.0665	0.3829
373	sp|Q14393|GAS6_HUMAN	Growth arrest-specific protein 6 OS=Homo sapiens GN=GAS6 PE=1 SV=2	HUMAN	12	1.1229	0.3499	0.9281	0.166
374	sp|Q15084|PDIA6_HUMAN	Protein disulfide-isomerase A6 OS=Homo sapiens GN=PDIA6 PE=1 SV=1	HUMAN	13	1.0997	0.105	1.1276	0.0506
375	sp|P52292|IMA1_HUMAN	Importin subunit alpha-1 OS=Homo sapiens GN=KPNA2 PE=1 SV=1	HUMAN	12	1.4768	0	1.3168	0.0033
376	sp|P38117|ETFB_HUMAN	Electron transfer flavoprotein subunit beta OS=Homo sapiens GN=ETFB PE=1 SV=3	HUMAN	12	0.9899	0.8809	0.8609	0.015
377	sp|Q8TDY3|ACTT2_HUMAN	Actin-related protein T2 OS=Homo sapiens GN=ACTRT2 PE=2 SV=2	HUMAN	13	0.6692	0	0.6582	0
378	sp|Q9H1X1|RSPH9_HUMAN	Radial spoke head protein 9 homolog OS=Homo sapiens GN=RSPH9 PE=1 SV=1	HUMAN	15	0.6695	0.0002	0.6467	0
379	sp|O75521|ECI2_HUMAN	Enoyl-CoA delta isomerase 2, mitochondrial OS=Homo sapiens GN=ECI2 PE=1 SV=4	HUMAN	12	0.7741	0.0078	0.7387	0.003
380	sp|P00338|LDHA_HUMAN	L-lactate dehydrogenase A chain OS=Homo sapiens GN=LDHA PE=1 SV=2	HUMAN	15	0.793	0.0005	0.8106	0.0001
381	sp|Q9NQI0|DDX4_HUMAN	Probable ATP-dependent RNA helicase DDX4 OS=Homo sapiens GN=DDX4 PE=1 SV=2	HUMAN	15	1.8051	0.0017	1.6464	0.0102
382	sp|P27348|1433T_HUMAN	14-3-3 protein theta OS=Homo sapiens GN=YWHAQ PE=1 SV=1	HUMAN	16	1.1043	0.1619	1.4781	0.0299
383	sp|Q14257|RCN2_HUMAN	Reticulocalbin-2 OS=Homo sapiens GN=RCN2 PE=1 SV=1	HUMAN	14	1.8424	0.0022	1.5136	0.0037
384	sp|P42765|THIM_HUMAN	3-ketoacyl-CoA thiolase, mitochondrial OS=Homo sapiens GN=ACAA2 PE=1 SV=2	HUMAN	13	0.9284	0.2232	0.856	0.0765
385	sp|Q53EV4|LRC23_HUMAN	Leucine-rich repeat-containing protein 23 OS=Homo sapiens GN=LRRC23 PE=2 SV=2	HUMAN	12	0.7602	0.0241	0.7743	0.0133
386	sp|Q9H3U1|UN45A_HUMAN	Protein unc-45 homolog A OS=Homo sapiens GN=UNC45A PE=1 SV=1	HUMAN	12	0.9138	0.3472	0.9388	0.7602
387	sp|O95995|GAS8_HUMAN	Growth arrest-specific protein 8 OS=Homo sapiens GN=GAS8 PE=1 SV=1	HUMAN	11	0.85	0.03	0.7873	0.0052
388	sp|P50213|IDH3A_HUMAN	Isocitrate dehydrogenase [NAD] subunit alpha, mitochondrial OS=Homo sapiens GN=IDH3A PE=1 SV=1	HUMAN	13	0.8863	0.065	0.8696	0.0136
389	sp|P60842|IF4A1_HUMAN	Eukaryotic initiation factor 4A-I OS=Homo sapiens GN=EIF4A1 PE=1 SV=1	HUMAN	14	0.9691	0.8011	1.0993	0.3188
390	sp|Q5T5S1|CC183_HUMAN	Coiled-coil domain-containing protein 183 OS=Homo sapiens GN=CCDC183 PE=2 SV=3	HUMAN	12	0.7117	0.0027	0.7625	0.0009
391	sp|P42704|LPPRC_HUMAN	Leucine-rich PPR motif-containing protein, mitochondrial OS=Homo sapiens GN=LRPPRC PE=1 SV=3	HUMAN	12	1.6368	0.0711	1.5698	0.0306
392	sp|Q7Z3B4|NUP54_HUMAN	Nucleoporin p54 OS=Homo sapiens GN=NUP54 PE=1 SV=2	HUMAN	11	1.0257	0.753	0.726	0.0006
393	sp|P43155|CACP_HUMAN	Carnitine O-acetyltransferase OS=Homo sapiens GN=CRAT PE=1 SV=5	HUMAN	12	0.9023	0.0317	0.8406	0.0021
394	sp|Q6BCY4|NB5R2_HUMAN	NADH-cytochrome b5 reductase 2 OS=Homo sapiens GN=CYB5R2 PE=1 SV=1	HUMAN	11	1.383	0	0.9153	0.0828
395	sp|Q00839|HNRPU_HUMAN	Heterogeneous nuclear ribonucleoprotein U OS=Homo sapiens GN=HNRNPU PE=1 SV=6	HUMAN	12	2.1388	0	1.6881	0
396	sp|P10323|ACRO_HUMAN	Acrosin OS=Homo sapiens GN=ACR PE=2 SV=4	HUMAN	15	0.7125	0.0007	0.8036	0.0024
397	sp|Q0VFZ6|CC173_HUMAN	Coiled-coil domain-containing protein 173 OS=Homo sapiens GN=CCDC173 PE=2 SV=2	HUMAN	13	0.7213	0.0013	0.6937	0.0004
398	sp|O00148|DX39A_HUMAN	ATP-dependent RNA helicase DDX39A OS=Homo sapiens GN=DDX39A PE=1 SV=2	HUMAN	11	2.2686	0.0494	1.6473	0.0469
399	sp|P48047|ATPO_HUMAN	ATP synthase subunit O, mitochondrial OS=Homo sapiens GN=ATP5O PE=1 SV=1	HUMAN	11	0.864	0.288	0.8162	0.0041
400	sp|Q68DN1|CB016_HUMAN	Uncharacterized protein C2orf16 OS=Homo sapiens GN=C2orf16 PE=2 SV=3	HUMAN	11	0.8409	0.0151	0.7886	0.0094
401	sp|Q5FVE4|ACBG2_HUMAN	Long-chain-fatty-acid--CoA ligase ACSBG2 OS=Homo sapiens GN=ACSBG2 PE=1 SV=2	HUMAN	13	0.9659	0.448	0.7854	0.0001
402	sp|P07288|KLK3_HUMAN	Prostate-specific antigen OS=Homo sapiens GN=KLK3 PE=1 SV=2	HUMAN	15	0.9138	0.1635	0.8449	0.0427
403	sp|O00299|CLIC1_HUMAN	Chloride intracellular channel protein 1 OS=Homo sapiens GN=CLIC1 PE=1 SV=4	HUMAN	14	0.872	0.0296	1.5577	0.0001
404	sp|Q9UHI8|ATS1_HUMAN	A disintegrin and metalloproteinase with thrombospondin motifs 1 OS=Homo sapiens GN=ADAMTS1 PE=1 SV=4	HUMAN	10	1.0539	0.5881	1.2501	0.0539
405	sp|Q9NQ48|LZTL1_HUMAN	Leucine zipper transcription factor-like protein 1 OS=Homo sapiens GN=LZTFL1 PE=1 SV=1	HUMAN	13	1.5223	0	1.1367	0.0066
406	sp|P47756|CAPZB_HUMAN	F-actin-capping protein subunit beta OS=Homo sapiens GN=CAPZB PE=1 SV=4	HUMAN	14	0.77	0.0173	0.7411	0
407	sp|P32189|GLPK_HUMAN	Glycerol kinase OS=Homo sapiens GN=GK PE=1 SV=3	HUMAN	14	0.7658		0.8801
408	sp|Q8IYT1|FA71A_HUMAN	Protein FAM71A OS=Homo sapiens GN=FAM71A PE=2 SV=2	HUMAN	12	0.6117	0.0004	0.5834	0
409	sp|P61978|HNRPK_HUMAN	Heterogeneous nuclear ribonucleoprotein K OS=Homo sapiens GN=HNRNPK PE=1 SV=1	HUMAN	14	2.129	0	1.7561	0.0002
410	sp|P62191|PRS4_HUMAN	26S protease regulatory subunit 4 OS=Homo sapiens GN=PSMC1 PE=1 SV=1	HUMAN	13	1.15	0.0241	1.0607	0.4212
411	sp|Q8NBX0|SCPDL_HUMAN	Saccharopine dehydrogenase-like oxidoreductase OS=Homo sapiens GN=SCCPDH PE=1 SV=1	HUMAN	14	0.9328	0.759	0.9389	0.2896
412	sp|P06858|LIPL_HUMAN	Lipoprotein lipase OS=Homo sapiens GN=LPL PE=1 SV=1	HUMAN	10	1.1432	0.0203	0.7696	0.0002
413	sp|P34931|HS71L_HUMAN	Heat shock 70 kDa protein 1-like OS=Homo sapiens GN=HSPA1L PE=1 SV=2	HUMAN	41	0.8331	0.0837	0.6204	0
414	sp|P21912|SDHB_HUMAN	Succinate dehydrogenase [ubiquinone] iron-sulfur subunit, mitochondrial OS=Homo sapiens GN=SDHB PE=1 SV=3	HUMAN	13	0.9084	0.0517	0.8099	0.0004
415	sp|Q9Y262|EIF3L_HUMAN	Eukaryotic translation initiation factor 3 subunit L OS=Homo sapiens GN=EIF3L PE=1 SV=1	HUMAN	11	0.9228	0.2776	0.9832	0.8172
416	sp|Q9NQW7|XPP1_HUMAN	Xaa-Pro aminopeptidase 1 OS=Homo sapiens GN=XPNPEP1 PE=1 SV=3	HUMAN	13	0.9412	0.4612	1.0214	0.8225
417	sp|Q9GZS0|DNAI2_HUMAN	Dynein intermediate chain 2, axonemal OS=Homo sapiens GN=DNAI2 PE=1 SV=2	HUMAN	10	0.8385	0.1169	0.6641	0.0002
418	sp|Q9H4B8|DPEP3_HUMAN	Dipeptidase 3 OS=Homo sapiens GN=DPEP3 PE=2 SV=2	HUMAN	13	1.0774	0.1795	0.8556	0.0752
419	sp|P08559|ODPA_HUMAN	Pyruvate dehydrogenase E1 component subunit alpha, somatic form, mitochondrial OS=Homo sapiens GN=PDHA1 PE=1 SV=3	HUMAN	16	1.0106	0.8342	0.8556	0.01
420	sp|Q01518|CAP1_HUMAN	Adenylyl cyclase-associated protein 1 OS=Homo sapiens GN=CAP1 PE=1 SV=5	HUMAN	9	1.2113	0.016	0.956	0.3839
421	sp|Q9BS26|ERP44_HUMAN	Endoplasmic reticulum resident protein 44 OS=Homo sapiens GN=ERP44 PE=1 SV=1	HUMAN	13	1.2266	0.0007	1.1533	0.0073
422	sp|O43379|WDR62_HUMAN	WD repeat-containing protein 62 OS=Homo sapiens GN=WDR62 PE=1 SV=4	HUMAN	10	1.332	0.1902	1.3865	0.0512
423	sp|P43490|NAMPT_HUMAN	Nicotinamide phosphoribosyltransferase OS=Homo sapiens GN=NAMPT PE=1 SV=1	HUMAN	9	0.9612	0.3462	1.3161	0.0003
424	sp|P16152|CBR1_HUMAN	Carbonyl reductase [NADPH] 1 OS=Homo sapiens GN=CBR1 PE=1 SV=3	HUMAN	11	0.8433	0.003	1.4821	0.0009
425	sp|P19338|NUCL_HUMAN	Nucleolin OS=Homo sapiens GN=NCL PE=1 SV=3	HUMAN	9	1.6055	0.0808	1.2619	0.0525
426	sp|O43236|SEPT4_HUMAN	Septin-4 OS=Homo sapiens GN=SEPT4 PE=1 SV=1	HUMAN	12	0.7193	0.0001	0.7677	0.0006
427	sp|Q5W041|ARMC3_HUMAN	Armadillo repeat-containing protein 3 OS=Homo sapiens GN=ARMC3 PE=2 SV=2	HUMAN	14	0.7774	0.0045	0.9084	0.2779
428	sp|P08670|VIME_HUMAN	Vimentin OS=Homo sapiens GN=VIM PE=1 SV=4	HUMAN	12	0.997	0.986	1.0995	0.6548
429	sp|Q5T9G4|ARM12_HUMAN	Armadillo repeat-containing protein 12 OS=Homo sapiens GN=ARMC12 PE=2 SV=1	HUMAN	12	0.7169	0.0187	0.8526	0.0616
430	sp|Q00325|MPCP_HUMAN	Phosphate carrier protein, mitochondrial OS=Homo sapiens GN=SLC25A3 PE=1 SV=2	HUMAN	11	0.9587	0.4803	0.8292	0.0009
431	sp|P04792|HSPB1_HUMAN	Heat shock protein beta-1 OS=Homo sapiens GN=HSPB1 PE=1 SV=2	HUMAN	15	0.8657	0.4711	1.576	0.0016
432	sp|P07602|SAP_HUMAN	Prosaposin OS=Homo sapiens GN=PSAP PE=1 SV=2	HUMAN	12	1.0186	0.8107	0.9044	0.0579
433	sp|Q9Y4W6|AFG32_HUMAN	AFG3-like protein 2 OS=Homo sapiens GN=AFG3L2 PE=1 SV=2	HUMAN	11	0.9527	0.3082	0.8796	0.0143
434	sp|P30084|ECHM_HUMAN	Enoyl-CoA hydratase, mitochondrial OS=Homo sapiens GN=ECHS1 PE=1 SV=4	HUMAN	12	1.0247	0.7696	0.8824	0.2357
435	sp|Q9BYD9|ACTT3_HUMAN	Actin-related protein T3 OS=Homo sapiens GN=ACTRT3 PE=2 SV=1	HUMAN	12	0.727	0.0009	0.7172	0
436	sp|Q99447|PCY2_HUMAN	Ethanolamine-phosphate cytidylyltransferase OS=Homo sapiens GN=PCYT2 PE=1 SV=1	HUMAN	11	0.9906	0.8502	0.8655	0.0043
437	sp|P29692|EF1D_HUMAN	Elongation factor 1-delta OS=Homo sapiens GN=EEF1D PE=1 SV=5	HUMAN	12	1.2413	0.016	1.026	0.7904
438	sp|Q14764|MVP_HUMAN	Major vault protein OS=Homo sapiens GN=MVP PE=1 SV=4	HUMAN	10	0.8346	0.0148	1.2147	0.4092
439	sp|P23284|PPIB_HUMAN	Peptidyl-prolyl cis-trans isomerase B OS=Homo sapiens GN=PPIB PE=1 SV=2	HUMAN	11	1.2175	0.0026	1.1748	0.008
440	sp|P80723|BASP1_HUMAN	Brain acid soluble protein 1 OS=Homo sapiens GN=BASP1 PE=1 SV=2	HUMAN	11	1.0608	0.3189	0.8925	0.1064
441	sp|A0MZ66|SHOT1_HUMAN	Shootin-1 OS=Homo sapiens GN=KIAA1598 PE=1 SV=4	HUMAN	12	0.9408	0.2622	1.138	0.1446
442	sp|Q15365|PCBP1_HUMAN	Poly(rC)-binding protein 1 OS=Homo sapiens GN=PCBP1 PE=1 SV=2	HUMAN	12	1.1242	0.5587	1.1901	0.4446
443	sp|Q9Y282|ERGI3_HUMAN	Endoplasmic reticulum-Golgi intermediate compartment protein 3 OS=Homo sapiens GN=ERGIC3 PE=1 SV=1	HUMAN	11	1.3866	0.0005	1.0032	0.9543
444	sp|Q92973|TNPO1_HUMAN	Transportin-1 OS=Homo sapiens GN=TNPO1 PE=1 SV=2	HUMAN	11	1.2676	0.0947	1.0122	0.9747
445	sp|Q3LXA3|DHAK_HUMAN	Bifunctional ATP-dependent dihydroxyacetone kinase/FAD-AMP lyase (cyclizing) OS=Homo sapiens GN=DAK PE=1 SV=2	HUMAN	10	1.2416	0.0012	0.9805	0.7689
446	sp|P50502|F10A1_HUMAN	Hsc70-interacting protein OS=Homo sapiens GN=ST13 PE=1 SV=2	HUMAN	12	1.2061	0.0025	1.4674	0.0027
447	sp|Q9H0I9|TKTL2_HUMAN	Transketolase-like protein 2 OS=Homo sapiens GN=TKTL2 PE=2 SV=1	HUMAN	12	1.8063	0	1.4802	0.0004
448	sp|P50570|DYN2_HUMAN	Dynamin-2 OS=Homo sapiens GN=DNM2 PE=1 SV=2	HUMAN	10	0.994	0.9296	1.004	0.9754
449	sp|Q13561|DCTN2_HUMAN	Dynactin subunit 2 OS=Homo sapiens GN=DCTN2 PE=1 SV=4	HUMAN	10	1.0358	0.5605	0.9715	0.6382
450	sp|P51149|RAB7A_HUMAN	Ras-related protein Rab-7a OS=Homo sapiens GN=RAB7A PE=1 SV=1	HUMAN	10	1.1029	0.1755	1.0405	0.4733
451	sp|P11908|PRPS2_HUMAN	Ribose-phosphate pyrophosphokinase 2 OS=Homo sapiens GN=PRPS2 PE=1 SV=2	HUMAN	11	0.8637	0.068	1.1564	0.1875
452	sp|P28066|PSA5_HUMAN	Proteasome subunit alpha type-5 OS=Homo sapiens GN=PSMA5 PE=1 SV=3	HUMAN	10	0.8887	0.0787	0.8179	0.0154
453	sp|Q92598|HS105_HUMAN	Heat shock protein 105 kDa OS=Homo sapiens GN=HSPH1 PE=1 SV=1	HUMAN	15	1.13	0.1337	0.9497	0.6723
454	sp|Q6ZUB1|S31E1_HUMAN	Spermatogenesis-associated protein 31E1 OS=Homo sapiens GN=SPATA31E1 PE=2 SV=2	HUMAN	9	0.7273	0.0076	0.6099	0.0145
455	sp|P25325|THTM_HUMAN	3-mercaptopyruvate sulfurtransferase OS=Homo sapiens GN=MPST PE=1 SV=3	HUMAN	10	0.956	0.3801	1.057	0.2922
456	sp|Q9NRG9|AAAS_HUMAN	Aladin OS=Homo sapiens GN=AAAS PE=1 SV=1	HUMAN	10	0.8513	0.0365	0.9146	0.3828
457	sp|P13804|ETFA_HUMAN	Electron transfer flavoprotein subunit alpha, mitochondrial OS=Homo sapiens GN=ETFA PE=1 SV=1	HUMAN	10	0.9127	0.2742	0.782	0.0005
458	sp|Q9Y697|NFS1_HUMAN	Cysteine desulfurase, mitochondrial OS=Homo sapiens GN=NFS1 PE=1 SV=3	HUMAN	10	0.9839	0.7939	0.8606	0.1998
459	sp|O43837|IDH3B_HUMAN	Isocitrate dehydrogenase [NAD] subunit beta, mitochondrial OS=Homo sapiens GN=IDH3B PE=1 SV=2	HUMAN	13	0.7611	0.0039	0.8141	0.0484
460	sp|Q9Y371|SHLB1_HUMAN	Endophilin-B1 OS=Homo sapiens GN=SH3GLB1 PE=1 SV=1	HUMAN	12	1.2218	0.099	0.9687	0.5666
461	sp|P11413|G6PD_HUMAN	Glucose-6-phosphate 1-dehydrogenase OS=Homo sapiens GN=G6PD PE=1 SV=4	HUMAN	10	1.0885	0.3766	1.1285	0.1704
462	sp|P17858|PFKAL_HUMAN	ATP-dependent 6-phosphofructokinase, liver type OS=Homo sapiens GN=PFKL PE=1 SV=6	HUMAN	17	1.0812	0.2312	1.1333	0.2918
463	sp|Q9UJS0|CMC2_HUMAN	Calcium-binding mitochondrial carrier protein Aralar2 OS=Homo sapiens GN=SLC25A13 PE=1 SV=2	HUMAN	10	0.8351	0.0916	0.818	0.1764
464	sp|P39023|RL3_HUMAN	60S ribosomal protein L3 OS=Homo sapiens GN=RPL3 PE=1 SV=2	HUMAN	11	0.9546	0.3924	1.039	0.4391
465	sp|Q9UJZ1|STML2_HUMAN	Stomatin-like protein 2, mitochondrial OS=Homo sapiens GN=STOML2 PE=1 SV=1	HUMAN	10	1.036	0.5721	0.8546	0.022
466	sp|P67775|PP2AA_HUMAN	Serine/threonine-protein phosphatase 2A catalytic subunit alpha isoform OS=Homo sapiens GN=PPP2CA PE=1 SV=1	HUMAN	12	1.0225	0.6923	0.8482	0.1514
467	sp|Q9UKU7|ACAD8_HUMAN	Isobutyryl-CoA dehydrogenase, mitochondrial OS=Homo sapiens GN=ACAD8 PE=1 SV=1	HUMAN	11	0.91	0.0645	0.8657	0.0301
468	sp|Q8WYR4|RSPH1_HUMAN	Radial spoke head 1 homolog OS=Homo sapiens GN=RSPH1 PE=1 SV=1	HUMAN	11	0.7742	0.0063	0.68	0.0019
469	sp|Q96BH3|ESPB1_HUMAN	Epididymal sperm-binding protein 1 OS=Homo sapiens GN=ELSPBP1 PE=1 SV=2	HUMAN	13	1.9133	0.004	1.1843	0.1821
470	sp|Q9BUN1|MENT_HUMAN	Protein MENT OS=Homo sapiens GN=MENT PE=2 SV=1	HUMAN	18	0.5055	0.0006	0.6043	0
471	sp|P62158|CALM_HUMAN	Calmodulin OS=Homo sapiens GN=CALM1 PE=1 SV=2	HUMAN	13	0.6628	0.3329	0.6687	0.0382
472	sp|P04844|RPN2_HUMAN	Dolichyl-diphosphooligosaccharide--protein glycosyltransferase subunit 2 OS=Homo sapiens GN=RPN2 PE=1 SV=3	HUMAN	10	1.0586	0.4683	1.1751	0.06
473	sp|P11388|TOP2A_HUMAN	DNA topoisomerase 2-alpha OS=Homo sapiens GN=TOP2A PE=1 SV=3	HUMAN	9	1.7437	0.0008	1.3618	0.0058
474	sp|P36542|ATPG_HUMAN	ATP synthase subunit gamma, mitochondrial OS=Homo sapiens GN=ATP5C1 PE=1 SV=1	HUMAN	10	0.9183	0.3	0.7934	0.0016
475	sp|O43776|SYNC_HUMAN	Asparagine--tRNA ligase, cytoplasmic OS=Homo sapiens GN=NARS PE=1 SV=1	HUMAN	10	0.9353	0.3359	1.4435	0.0196
476	sp|Q96RQ9|OXLA_HUMAN	L-amino-acid oxidase OS=Homo sapiens GN=IL4I1 PE=1 SV=1	HUMAN	10	0.8705	0.0201	0.6513	0.0008
477	sp|Q5JRA6|MIA3_HUMAN	Melanoma inhibitory activity protein 3 OS=Homo sapiens GN=MIA3 PE=1 SV=1	HUMAN	9	1.4325	0.0002	1.0475	0.7284
478	sp|Q13011|ECH1_HUMAN	Delta(3,5)-Delta(2,4)-dienoyl-CoA isomerase, mitochondrial OS=Homo sapiens GN=ECH1 PE=1 SV=2	HUMAN	10	0.9439	0.3934	0.9057	0.0743
479	sp|P11940|PABP1_HUMAN	Polyadenylate-binding protein 1 OS=Homo sapiens GN=PABPC1 PE=1 SV=2	HUMAN	10	1.49	0.0007	1.486	0.0034
480	sp|P06748|NPM_HUMAN	Nucleophosmin OS=Homo sapiens GN=NPM1 PE=1 SV=2	HUMAN	16	2.0135	0	1.5957	0.0198
481	sp|Q96PU9|ODF3A_HUMAN	Outer dense fiber protein 3 OS=Homo sapiens GN=ODF3 PE=2 SV=1	HUMAN	12	0.6864	0.032	0.6451	0
482	sp|Q99623|PHB2_HUMAN	Prohibitin-2 OS=Homo sapiens GN=PHB2 PE=1 SV=2	HUMAN	11	1.0004	0.9951	0.9132	0.0875
483	sp|P62937|PPIA_HUMAN	Peptidyl-prolyl cis-trans isomerase A OS=Homo sapiens GN=PPIA PE=1 SV=2	HUMAN	15	1.2043	0.1768	2.2049	0
484	sp|P15309|PPAP_HUMAN	Prostatic acid phosphatase OS=Homo sapiens GN=ACPP PE=1 SV=3	HUMAN	14	1.0322	0.7387	1.34	0.0004
485	sp|Q92841|DDX17_HUMAN	Probable ATP-dependent RNA helicase DDX17 OS=Homo sapiens GN=DDX17 PE=1 SV=2	HUMAN	13	1.9308	0.0063	1.6083	0.0038
486	sp|P49913|CAMP_HUMAN	Cathelicidin antimicrobial peptide OS=Homo sapiens GN=CAMP PE=1 SV=1	HUMAN	15	1.5245	0.0003	0.9805	0.7023
487	sp|O75947|ATP5H_HUMAN	ATP synthase subunit d, mitochondrial OS=Homo sapiens GN=ATP5H PE=1 SV=3	HUMAN	10	0.8656	0.0762	0.7761	0.0001
488	sp|P05388|RLA0_HUMAN	60S acidic ribosomal protein P0 OS=Homo sapiens GN=RPLP0 PE=1 SV=1	HUMAN	10	1.0955	0.0667	0.9997	0.994
489	sp|P00558|PGK1_HUMAN	Phosphoglycerate kinase 1 OS=Homo sapiens GN=PGK1 PE=1 SV=3	HUMAN	18	0.9051	0.0388	1.1283	0.1476
490	sp|Q9BZV1|UBXN6_HUMAN	UBX domain-containing protein 6 OS=Homo sapiens GN=UBXN6 PE=1 SV=1	HUMAN	11	0.81	0.0612	0.7681	0.0003
491	sp|Q9HBV2|SACA1_HUMAN	Sperm acrosome membrane-associated protein 1 OS=Homo sapiens GN=SPACA1 PE=1 SV=1	HUMAN	14	0.7287	0.1054	0.6763	0.022
492	sp|Q04637|IF4G1_HUMAN	Eukaryotic translation initiation factor 4 gamma 1 OS=Homo sapiens GN=EIF4G1 PE=1 SV=4	HUMAN	9	1.1345	0.358	1.3347	0.049
493	sp|P07911|UROM_HUMAN	Uromodulin OS=Homo sapiens GN=UMOD PE=1 SV=1	HUMAN	10	1.8372	0.0008	2.5065	0.0018
494	sp|O95831|AIFM1_HUMAN	Apoptosis-inducing factor 1, mitochondrial OS=Homo sapiens GN=AIFM1 PE=1 SV=1	HUMAN	10	0.9639	0.5471	0.798	0.0108
495	sp|O00330|ODPX_HUMAN	Pyruvate dehydrogenase protein X component, mitochondrial OS=Homo sapiens GN=PDHX PE=1 SV=3	HUMAN	12	0.9432	0.2061	0.8831	0.0334
496	sp|Q96M63|CC114_HUMAN	Coiled-coil domain-containing protein 114 OS=Homo sapiens GN=CCDC114 PE=2 SV=3	HUMAN	12	0.8836	0.1029	0.8368	0.0025
497	sp|Q96M32|KAD7_HUMAN	Adenylate kinase 7 OS=Homo sapiens GN=AK7 PE=1 SV=3	HUMAN	10	0.7373	0.0087	0.7125	0.002
498	sp|Q9NXE4|NSMA3_HUMAN	Sphingomyelin phosphodiesterase 4 OS=Homo sapiens GN=SMPD4 PE=1 SV=2	HUMAN	11	0.8904	0.0708	0.7805	0.0057
499	sp|Q05655|KPCD_HUMAN	Protein kinase C delta type OS=Homo sapiens GN=PRKCD PE=1 SV=2	HUMAN	9	0.9451	0.6186	1.0898	0.5299
500	sp|P60981|DEST_HUMAN	Destrin OS=Homo sapiens GN=DSTN PE=1 SV=3	HUMAN	10	1.0079	0.902	1.5575	0
501	sp|Q7Z4W1|DCXR_HUMAN	L-xylulose reductase OS=Homo sapiens GN=DCXR PE=1 SV=2	HUMAN	10	0.8973	0.2124	1.2944	0.1257
502	sp|Q5T2S8|ARMC4_HUMAN	Armadillo repeat-containing protein 4 OS=Homo sapiens GN=ARMC4 PE=1 SV=1	HUMAN	9	0.8002	0.0885	0.6913	0.0005
503	sp|Q15833|STXB2_HUMAN	Syntaxin-binding protein 2 OS=Homo sapiens GN=STXBP2 PE=1 SV=2	HUMAN	11	1.0085	0.9324	0.9549	0.5672
504	sp|Q8TC36|SUN5_HUMAN	SUN domain-containing protein 5 OS=Homo sapiens GN=SUN5 PE=2 SV=1	HUMAN	13	0.836	0.0125	0.8632	0.0121
505	sp|P12273|PIP_HUMAN	Prolactin-inducible protein OS=Homo sapiens GN=PIP PE=1 SV=1	HUMAN	13	1.1422	0.3038	1.0319	0.5793
506	sp|P57678|GEMI4_HUMAN	Gem-associated protein 4 OS=Homo sapiens GN=GEMIN4 PE=1 SV=2	HUMAN	12	0.8914	0.1174	0.907	0.1168
507	sp|O43847|NRDC_HUMAN	Nardilysin OS=Homo sapiens GN=NRD1 PE=1 SV=2	HUMAN	10	0.8487	0.0549	0.8521	0.0677
508	sp|Q2M243|CCD27_HUMAN	Coiled-coil domain-containing protein 27 OS=Homo sapiens GN=CCDC27 PE=2 SV=2	HUMAN	10	0.7909	0.1354	0.7185	0.0002
509	sp|Q9BVM2|DPCD_HUMAN	Protein DPCD OS=Homo sapiens GN=DPCD PE=1 SV=2	HUMAN	13	1.0597	0.2083	0.7711	0.0001
510	sp|Q16851|UGPA_HUMAN	UTP--glucose-1-phosphate uridylyltransferase OS=Homo sapiens GN=UGP2 PE=1 SV=5	HUMAN	8	0.9189	0.167	0.9409	0.12
511	sp|O14744|ANM5_HUMAN	Protein arginine N-methyltransferase 5 OS=Homo sapiens GN=PRMT5 PE=1 SV=4	HUMAN	9	1.1184	0.1173	1.0727	0.379
512	sp|Q6ZQR2|CI171_HUMAN	Uncharacterized protein C9orf171 OS=Homo sapiens GN=C9orf171 PE=2 SV=1	HUMAN	12	0.792	0.0028	0.7789	0.0001
513	sp|P30519|HMOX2_HUMAN	Heme oxygenase 2 OS=Homo sapiens GN=HMOX2 PE=1 SV=2	HUMAN	10	1.2482	0.0035	1.141	0.1323
514	sp|O00743|PPP6_HUMAN	Serine/threonine-protein phosphatase 6 catalytic subunit OS=Homo sapiens GN=PPP6C PE=1 SV=1	HUMAN	12	0.9324	0.6633	0.9267	0.2392
515	sp|Q9ULA0|DNPEP_HUMAN	Aspartyl aminopeptidase OS=Homo sapiens GN=DNPEP PE=1 SV=1	HUMAN	10	0.9662	0.7542	1.0027	0.9604
516	sp|Q8N4E7|FTMT_HUMAN	Ferritin, mitochondrial OS=Homo sapiens GN=FTMT PE=1 SV=1	HUMAN	16	0.7677	0.0299	0.6849	0
517	sp|P60228|EIF3E_HUMAN	Eukaryotic translation initiation factor 3 subunit E OS=Homo sapiens GN=EIF3E PE=1 SV=1	HUMAN	10	1.1153	0.3409	1.1348	0.2588
518	sp|Q96MA6|KAD8_HUMAN	Adenylate kinase 8 OS=Homo sapiens GN=AK8 PE=1 SV=1	HUMAN	10	0.7516	0.0038	0.7617	0.0872
519	sp|P25788|PSA3_HUMAN	Proteasome subunit alpha type-3 OS=Homo sapiens GN=PSMA3 PE=1 SV=2	HUMAN	9	0.9301	0.1226	0.8668	0.0072
520	sp|O75534|CSDE1_HUMAN	Cold shock domain-containing protein E1 OS=Homo sapiens GN=CSDE1 PE=1 SV=2	HUMAN	9	1.275	0.0022	1.3901	0.0249
521	sp|Q07065|CKAP4_HUMAN	Cytoskeleton-associated protein 4 OS=Homo sapiens GN=CKAP4 PE=1 SV=2	HUMAN	10	1.0649	0.5203	1.0487	0.7122
522	sp|Q8N443|RIBC1_HUMAN	RIB43A-like with coiled-coils protein 1 OS=Homo sapiens GN=RIBC1 PE=2 SV=1	HUMAN	11	0.9704	0.6845	0.8868	0.2805
523	sp|Q07955|SRSF1_HUMAN	Serine/arginine-rich splicing factor 1 OS=Homo sapiens GN=SRSF1 PE=1 SV=2	HUMAN	9	1.7909	0.0002	1.2417	0.0409
524	sp|P21796|VDAC1_HUMAN	Voltage-dependent anion-selective channel protein 1 OS=Homo sapiens GN=VDAC1 PE=1 SV=2	HUMAN	11	1.0038	0.9587	0.9218	0.4215
525	sp|Q8N9V2|TRIML_HUMAN	Probable E3 ubiquitin-protein ligase TRIML1 OS=Homo sapiens GN=TRIML1 PE=1 SV=1	HUMAN	10	1.1025	0.2207	0.9389	0.4546
526	sp|Q9NP72|RAB18_HUMAN	Ras-related protein Rab-18 OS=Homo sapiens GN=RAB18 PE=1 SV=1	HUMAN	10	1.0755	0.2864	1.1684	0.045
527	sp|Q12907|LMAN2_HUMAN	Vesicular integral-membrane protein VIP36 OS=Homo sapiens GN=LMAN2 PE=1 SV=1	HUMAN	12	1.5168	0	1.4119	0.0001
528	sp|Q6P996|PDXD1_HUMAN	Pyridoxal-dependent decarboxylase domain-containing protein 1 OS=Homo sapiens GN=PDXDC1 PE=1 SV=2	HUMAN	11	1.1439	0.0767	1.2138	0.0181
529	sp|Q16836|HCDH_HUMAN	Hydroxyacyl-coenzyme A dehydrogenase, mitochondrial OS=Homo sapiens GN=HADH PE=1 SV=3	HUMAN	11	0.9375	0.1843	0.8812	0.0175
530	sp|P58340|MLF1_HUMAN	Myeloid leukemia factor 1 OS=Homo sapiens GN=MLF1 PE=1 SV=1	HUMAN	14	0.7177	0	0.8174	0.0014
531	sp|Q9UFE4|CCD39_HUMAN	Coiled-coil domain-containing protein 39 OS=Homo sapiens GN=CCDC39 PE=2 SV=3	HUMAN	9	0.8499	0.1096	0.7126	0.0021
532	sp|P31943|HNRH1_HUMAN	Heterogeneous nuclear ribonucleoprotein H OS=Homo sapiens GN=HNRNPH1 PE=1 SV=4	HUMAN	9	2.2046	0.2322	1.57	0.4691
533	sp|Q15008|PSMD6_HUMAN	26S proteasome non-ATPase regulatory subunit 6 OS=Homo sapiens GN=PSMD6 PE=1 SV=1	HUMAN	9	1.2169	0.0539	1.1744	0.1006
534	sp|O60701|UGDH_HUMAN	UDP-glucose 6-dehydrogenase OS=Homo sapiens GN=UGDH PE=1 SV=1	HUMAN	9	0.8634	0.3456	0.9935	0.9531
535	sp|O15173|PGRC2_HUMAN	Membrane-associated progesterone receptor component 2 OS=Homo sapiens GN=PGRMC2 PE=1 SV=1	HUMAN	9	1.1599	0.2673	0.9642	0.8131
536	sp|P46379|BAG6_HUMAN	Large proline-rich protein BAG6 OS=Homo sapiens GN=BAG6 PE=1 SV=2	HUMAN	12	1.2573	0.0274	1.0517	0.4958
537	sp|Q9NSD9|SYFB_HUMAN	Phenylalanine--tRNA ligase beta subunit OS=Homo sapiens GN=FARSB PE=1 SV=3	HUMAN	9	1.2601	0.0002	0.986	0.8188
538	sp|Q96RY7|IF140_HUMAN	Intraflagellar transport protein 140 homolog OS=Homo sapiens GN=IFT140 PE=1 SV=1	HUMAN	10	1.0437	0.7584	1.1469	0.148
539	sp|P34949|MPI_HUMAN	Mannose-6-phosphate isomerase OS=Homo sapiens GN=MPI PE=1 SV=2	HUMAN	9	1.0976	0.3401	1.0352	0.7333
540	sp|A1A519|F170A_HUMAN	Protein FAM170A OS=Homo sapiens GN=FAM170A PE=2 SV=1	HUMAN	9	1.0417	0.7357	0.7737	0.0364
541	sp|P50995|ANX11_HUMAN	Annexin A11 OS=Homo sapiens GN=ANXA11 PE=1 SV=1	HUMAN	10	0.8686	0.1835	0.9628	0.8671
542	sp|Q9NQT6|FSCN3_HUMAN	Fascin-3 OS=Homo sapiens GN=FSCN3 PE=2 SV=1	HUMAN	10	0.6775	0.0001	0.6716	0
543	sp|P39656|OST48_HUMAN	Dolichyl-diphosphooligosaccharide--protein glycosyltransferase 48 kDa subunit OS=Homo sapiens GN=DDOST PE=1 SV=4	HUMAN	9	1.4527	0.0216	1.3589	0.0009
544	sp|Q12769|NU160_HUMAN	Nuclear pore complex protein Nup160 OS=Homo sapiens GN=NUP160 PE=1 SV=3	HUMAN	10	1.5277	0.0562	1.3178	0.0341
545	sp|O95861|BPNT1_HUMAN	3'(2'),5'-bisphosphate nucleotidase 1 OS=Homo sapiens GN=BPNT1 PE=1 SV=1	HUMAN	9	1.1198	0.1885	0.9837	0.9112
546	sp|P23526|SAHH_HUMAN	Adenosylhomocysteinase OS=Homo sapiens GN=AHCY PE=1 SV=4	HUMAN	9	0.9765	0.7291	0.892	0.2315
547	sp|P48449|ERG7_HUMAN	Lanosterol synthase OS=Homo sapiens GN=LSS PE=1 SV=1	HUMAN	9	1.1643	0.3415	0.9687	0.8403
548	sp|O75487|GPC4_HUMAN	Glypican-4 OS=Homo sapiens GN=GPC4 PE=1 SV=4	HUMAN	9	1.2757	0.0462	0.9132	0.3096
549	sp|P21980|TGM2_HUMAN	Protein-glutamine gamma-glutamyltransferase 2 OS=Homo sapiens GN=TGM2 PE=1 SV=2	HUMAN	10	1.1985	0.0151	1.2566	0.0929
550	sp|P22748|CAH4_HUMAN	Carbonic anhydrase 4 OS=Homo sapiens GN=CA4 PE=1 SV=2	HUMAN	11	1.0054	0.9498	0.89	0.0291
551	sp|Q9UNN5|FAF1_HUMAN	FAS-associated factor 1 OS=Homo sapiens GN=FAF1 PE=1 SV=2	HUMAN	9	1.0676	0.2342	0.9258	0.1627
552	sp|P61247|RS3A_HUMAN	40S ribosomal protein S3a OS=Homo sapiens GN=RPS3A PE=1 SV=2	HUMAN	10	1.0383	0.6311	1.0215	0.8108
553	sp|Q10567|AP1B1_HUMAN	AP-1 complex subunit beta-1 OS=Homo sapiens GN=AP1B1 PE=1 SV=2	HUMAN	12	1.032	0.7444	1.3517	0.1615
554	sp|P14735|IDE_HUMAN	Insulin-degrading enzyme OS=Homo sapiens GN=IDE PE=1 SV=4	HUMAN	8	0.9619	0.6204	1.1447	0.1781
555	sp|Q15005|SPCS2_HUMAN	Signal peptidase complex subunit 2 OS=Homo sapiens GN=SPCS2 PE=1 SV=3	HUMAN	8	1.1471	0.0072	1.147	0.007
556	sp|Q8TB22|SPT20_HUMAN	Spermatogenesis-associated protein 20 OS=Homo sapiens GN=SPATA20 PE=2 SV=3	HUMAN	10	0.8573	0.107	0.8099	0.0076
557	sp|Q13557|KCC2D_HUMAN	Calcium/calmodulin-dependent protein kinase type II subunit delta OS=Homo sapiens GN=CAMK2D PE=1 SV=3	HUMAN	8	0.9028	0.1474	1.4683	0.0333
558	sp|P23381|SYWC_HUMAN	Tryptophan--tRNA ligase, cytoplasmic OS=Homo sapiens GN=WARS PE=1 SV=2	HUMAN	9	1.1258	0.0619	0.9325	0.1736
559	sp|Q8TC94|ACTL9_HUMAN	Actin-like protein 9 OS=Homo sapiens GN=ACTL9 PE=1 SV=3	HUMAN	9	0.6427	0.005	0.6588	0
560	sp|Q9HAT0|ROP1A_HUMAN	Ropporin-1A OS=Homo sapiens GN=ROPN1 PE=1 SV=2	HUMAN	15	0.9407	0.6428	1.0386	0.9371
561	sp|P43686|PRS6B_HUMAN	26S protease regulatory subunit 6B OS=Homo sapiens GN=PSMC4 PE=1 SV=2	HUMAN	10	1.0893	0.2791	1.0524	0.5771
562	sp|P22061|PIMT_HUMAN	Protein-L-isoaspartate(D-aspartate) O-methyltransferase OS=Homo sapiens GN=PCMT1 PE=1 SV=4	HUMAN	10	1.0246	0.7979	0.9213	0.2289
563	sp|P61106|RAB14_HUMAN	Ras-related protein Rab-14 OS=Homo sapiens GN=RAB14 PE=1 SV=4	HUMAN	11	1.2061	0.0338	1.0075	0.9124
564	sp|P05141|ADT2_HUMAN	ADP/ATP translocase 2 OS=Homo sapiens GN=SLC25A5 PE=1 SV=7	HUMAN	13	0.9745	0.7841	0.872	0.0565
565	sp|Q08431|MFGM_HUMAN	Lactadherin OS=Homo sapiens GN=MFGE8 PE=1 SV=2	HUMAN	10	1.2776	0.0137	0.9562	0.6423
566	sp|Q9P0L0|VAPA_HUMAN	Vesicle-associated membrane protein-associated protein A OS=Homo sapiens GN=VAPA PE=1 SV=3	HUMAN	11	0.9808	0.7278	0.7538	0.0002
567	sp|Q8WYA0|IFT81_HUMAN	Intraflagellar transport protein 81 homolog OS=Homo sapiens GN=IFT81 PE=1 SV=1	HUMAN	10	1.279	0.0115	0.9683	0.783
568	sp|Q8NE71|ABCF1_HUMAN	ATP-binding cassette sub-family F member 1 OS=Homo sapiens GN=ABCF1 PE=1 SV=2	HUMAN	9	1.1147	0.3521	1.2315	0.5944
569	sp|Q13107|UBP4_HUMAN	Ubiquitin carboxyl-terminal hydrolase 4 OS=Homo sapiens GN=USP4 PE=1 SV=3	HUMAN	10	1.1579	0.067	1.2007	0.2063
570	sp|Q8WW14|CJ082_HUMAN	Uncharacterized protein C10orf82 OS=Homo sapiens GN=C10orf82 PE=2 SV=2	HUMAN	9	0.7742	0.0076	0.766	0.001
571	sp|Q9H0J4|QRIC2_HUMAN	Glutamine-rich protein 2 OS=Homo sapiens GN=QRICH2 PE=1 SV=1	HUMAN	9	0.8614	0.1358	0.7031	0.0019
572	sp|P60900|PSA6_HUMAN	Proteasome subunit alpha type-6 OS=Homo sapiens GN=PSMA6 PE=1 SV=1	HUMAN	10	0.9946	0.9358	0.8955	0.0401
573	sp|Q9UJC3|HOOK1_HUMAN	Protein Hook homolog 1 OS=Homo sapiens GN=HOOK1 PE=1 SV=2	HUMAN	9	0.9989	0.9853	1.0552	0.5995
574	sp|P16870|CBPE_HUMAN	Carboxypeptidase E OS=Homo sapiens GN=CPE PE=1 SV=1	HUMAN	9	1.1443	0.013	1.0087	0.8551
575	sp|P25789|PSA4_HUMAN	Proteasome subunit alpha type-4 OS=Homo sapiens GN=PSMA4 PE=1 SV=1	HUMAN	11	0.9294	0.1866	0.8794	0.0348
576	sp|Q99880|H2B1L_HUMAN	Histone H2B type 1-L OS=Homo sapiens GN=HIST1H2BL PE=1 SV=3	HUMAN	12	0.5561	0.1063	0.6618	0.1497
577	sp|P26440|IVD_HUMAN	Isovaleryl-CoA dehydrogenase, mitochondrial OS=Homo sapiens GN=IVD PE=1 SV=1	HUMAN	10	0.7706	0.0005	0.6673	0.0006
578	sp|P13647|K2C5_HUMAN	Keratin, type II cytoskeletal 5 OS=Homo sapiens GN=KRT5 PE=1 SV=3	HUMAN	23	0.9035	0.2323	1.0833	0.1866
579	sp|P20340|RAB6A_HUMAN	Ras-related protein Rab-6A OS=Homo sapiens GN=RAB6A PE=1 SV=3	HUMAN	9	1.1899	0.0122	0.9635	0.4471
580	sp|P51812|KS6A3_HUMAN	Ribosomal protein S6 kinase alpha-3 OS=Homo sapiens GN=RPS6KA3 PE=1 SV=1	HUMAN	8	0.9962	0.9807	0.6372	0.1474
581	sp|Q9Y512|SAM50_HUMAN	Sorting and assembly machinery component 50 homolog OS=Homo sapiens GN=SAMM50 PE=1 SV=3	HUMAN	8	0.9955	0.9614	0.9322	0.3551
582	sp|P35663|CYLC1_HUMAN	Cylicin-1 OS=Homo sapiens GN=CYLC1 PE=2 SV=2	HUMAN	10	0.5543	0	0.5901	0.002
583	sp|Q86WT1|TT30A_HUMAN	Tetratricopeptide repeat protein 30A OS=Homo sapiens GN=TTC30A PE=2 SV=3	HUMAN	10	1.1288	0.7198	1.0011	0.9956
584	sp|Q9H4M9|EHD1_HUMAN	EH domain-containing protein 1 OS=Homo sapiens GN=EHD1 PE=1 SV=2	HUMAN	9	1.3496	0.0334	1.1503	0.3984
585	sp|Q9Y3A5|SBDS_HUMAN	Ribosome maturation protein SBDS OS=Homo sapiens GN=SBDS PE=1 SV=4	HUMAN	9	1.0395	0.6368	1.0242	0.7392
586	sp|P59910|DJB13_HUMAN	DnaJ homolog subfamily B member 13 OS=Homo sapiens GN=DNAJB13 PE=2 SV=1	HUMAN	11	0.7311	0.0045	0.7744	0.0008
587	sp|P51665|PSMD7_HUMAN	26S proteasome non-ATPase regulatory subunit 7 OS=Homo sapiens GN=PSMD7 PE=1 SV=2	HUMAN	9	1.039	0.7618	1.0973	0.2884
588	sp|P15880|RS2_HUMAN	40S ribosomal protein S2 OS=Homo sapiens GN=RPS2 PE=1 SV=2	HUMAN	8	1.1335	0.0419	1.0264	0.5789
589	sp|Q96LB3|IFT74_HUMAN	Intraflagellar transport protein 74 homolog OS=Homo sapiens GN=IFT74 PE=1 SV=1	HUMAN	9	1.2084	0.1507	1.1257	0.348
590	sp|Q9H892|TTC12_HUMAN	Tetratricopeptide repeat protein 12 OS=Homo sapiens GN=TTC12 PE=2 SV=2	HUMAN	7	0.7964	0.054	0.8297	0.0437
591	sp|P16435|NCPR_HUMAN	NADPH--cytochrome P450 reductase OS=Homo sapiens GN=POR PE=1 SV=2	HUMAN	8	1.0306	0.6742	1.2464	0.2238
592	sp|Q8WW22|DNJA4_HUMAN	DnaJ homolog subfamily A member 4 OS=Homo sapiens GN=DNAJA4 PE=1 SV=1	HUMAN	10	1.0078	0.9167	0.9322	0.2543
593	sp|O76003|GLRX3_HUMAN	Glutaredoxin-3 OS=Homo sapiens GN=GLRX3 PE=1 SV=2	HUMAN	9	1.5312	0.0004	1.3949	0.0085
594	sp|P62701|RS4X_HUMAN	40S ribosomal protein S4, X isoform OS=Homo sapiens GN=RPS4X PE=1 SV=2	HUMAN	9	1.1443	0.4358	1.2915	0.1005
595	sp|Q08380|LG3BP_HUMAN	Galectin-3-binding protein OS=Homo sapiens GN=LGALS3BP PE=1 SV=1	HUMAN	9	1.1583	0.0207	0.7671	0.0006
596	sp|P48147|PPCE_HUMAN	Prolyl endopeptidase OS=Homo sapiens GN=PREP PE=1 SV=2	HUMAN	8	1.0224	0.7106	1.1443	0.5023
597	sp|Q00341|VIGLN_HUMAN	Vigilin OS=Homo sapiens GN=HDLBP PE=1 SV=2	HUMAN	7	1.1311	0.0275	1.1444	0.2184
598	sp|Q9NTJ5|SAC1_HUMAN	Phosphatidylinositide phosphatase SAC1 OS=Homo sapiens GN=SACM1L PE=1 SV=2	HUMAN	8	1.1621	0.1333	1.0486	0.7255
599	sp|P60660|MYL6_HUMAN	Myosin light polypeptide 6 OS=Homo sapiens GN=MYL6 PE=1 SV=2	HUMAN	10	1.0533	0.4455	1.3828	0.0105
600	sp|O14818|PSA7_HUMAN	Proteasome subunit alpha type-7 OS=Homo sapiens GN=PSMA7 PE=1 SV=1	HUMAN	8	0.9214	0.2938	0.8679	0.0793
601	sp|Q6ZN84|CCD81_HUMAN	Coiled-coil domain-containing protein 81 OS=Homo sapiens GN=CCDC81 PE=2 SV=2	HUMAN	9	0.7765	0.0058	0.8172	0.0161
602	sp|P35573|GDE_HUMAN	Glycogen debranching enzyme OS=Homo sapiens GN=AGL PE=1 SV=3	HUMAN	8	1.0489	0.7414	1.3743	0.121
603	sp|O43707|ACTN4_HUMAN	Alpha-actinin-4 OS=Homo sapiens GN=ACTN4 PE=1 SV=2	HUMAN	7	1.2139	0.2613	1.0615	0.6031
604	sp|Q9Y5L0|TNPO3_HUMAN	Transportin-3 OS=Homo sapiens GN=TNPO3 PE=1 SV=3	HUMAN	11	1.5034	0.0304	1.2281	0.3795
605	sp|Q6NXE6|ARMC6_HUMAN	Armadillo repeat-containing protein 6 OS=Homo sapiens GN=ARMC6 PE=1 SV=2	HUMAN	10	0.6931	0.0001	0.7813	0.0009
606	sp|O43854|EDIL3_HUMAN	EGF-like repeat and discoidin I-like domain-containing protein 3 OS=Homo sapiens GN=EDIL3 PE=1 SV=1	HUMAN	9	1.0702	0.2353	0.8746	0.0624
607	sp|Q86UC2|RSPH3_HUMAN	Radial spoke head protein 3 homolog OS=Homo sapiens GN=RSPH3 PE=2 SV=1	HUMAN	8	0.6943	0.0065	0.6512	0.0034
608	sp|O95336|6PGL_HUMAN	6-phosphogluconolactonase OS=Homo sapiens GN=PGLS PE=1 SV=2	HUMAN	8	0.8669	0.4815	1.1164	0.4114
609	sp|P55010|IF5_HUMAN	Eukaryotic translation initiation factor 5 OS=Homo sapiens GN=EIF5 PE=1 SV=2	HUMAN	9	1.3623	0.0082	1.4048	0.0388
610	sp|Q96L21|RL10L_HUMAN	60S ribosomal protein L10-like OS=Homo sapiens GN=RPL10L PE=1 SV=3	HUMAN	9	1.1092	0.4216	0.9867	0.8933
611	sp|Q96M98|PACRG_HUMAN	Parkin coregulated gene protein OS=Homo sapiens GN=PACRG PE=1 SV=2	HUMAN	9	0.6771	0.0076	0.646	0
612	sp|Q6NUT2|D19L2_HUMAN	Probable C-mannosyltransferase DPY19L2 OS=Homo sapiens GN=DPY19L2 PE=1 SV=2	HUMAN	9	1.0482	0.4559	1.0913	0.1451
613	sp|Q12931|TRAP1_HUMAN	Heat shock protein 75 kDa, mitochondrial OS=Homo sapiens GN=TRAP1 PE=1 SV=3	HUMAN	9	1.0399	0.887	0.9462	0.5412
614	sp|Q8NDA8|MROH1_HUMAN	Maestro heat-like repeat-containing protein family member 1 OS=Homo sapiens GN=MROH1 PE=2 SV=3	HUMAN	8	1.0637	0.874	1.4154	0.1314
615	sp|Q16401|PSMD5_HUMAN	26S proteasome non-ATPase regulatory subunit 5 OS=Homo sapiens GN=PSMD5 PE=1 SV=3	HUMAN	8	1.0021	0.9853	1.117	0.176
616	sp|O75569|PRKRA_HUMAN	Interferon-inducible double-stranded RNA-dependent protein kinase activator A OS=Homo sapiens GN=PRKRA PE=1 SV=1	HUMAN	9	1.2202	0.0021	1.043	0.4083
617	sp|Q16543|CDC37_HUMAN	Hsp90 co-chaperone Cdc37 OS=Homo sapiens GN=CDC37 PE=1 SV=1	HUMAN	9	1.2103	0.0012	1.1801	0.1484
618	sp|Q6TDU7|CASC1_HUMAN	Protein CASC1 OS=Homo sapiens GN=CASC1 PE=2 SV=2	HUMAN	8	0.7923	0.4249	0.8083	0.0258
619	sp|P49589|SYCC_HUMAN	Cysteine--tRNA ligase, cytoplasmic OS=Homo sapiens GN=CARS PE=1 SV=3	HUMAN	7	1.1246	0.2038	0.956	0.6786
620	sp|P11215|ITAM_HUMAN	Integrin alpha-M OS=Homo sapiens GN=ITGAM PE=1 SV=2	HUMAN	8	1.0963	0.7969	0.8734	0.3737
621	sp|Q04609|FOLH1_HUMAN	Glutamate carboxypeptidase 2 OS=Homo sapiens GN=FOLH1 PE=1 SV=1	HUMAN	8	0.8833	0.2135	1.1725	0.2714
622	sp|P26639|SYTC_HUMAN	Threonine--tRNA ligase, cytoplasmic OS=Homo sapiens GN=TARS PE=1 SV=3	HUMAN	7	0.863	0.0826	1.165	0.4232
623	sp|Q92499|DDX1_HUMAN	ATP-dependent RNA helicase DDX1 OS=Homo sapiens GN=DDX1 PE=1 SV=2	HUMAN	8	1.3569	0.0051	1.3711	0.0141
624	sp|P27216|ANX13_HUMAN	Annexin A13 OS=Homo sapiens GN=ANXA13 PE=1 SV=3	HUMAN	8	0.8913	0.432	0.9655	0.8541
625	sp|P15121|ALDR_HUMAN	Aldose reductase OS=Homo sapiens GN=AKR1B1 PE=1 SV=3	HUMAN	10	0.9641	0.5267	1.0085	0.8543
626	sp|P07384|CAN1_HUMAN	Calpain-1 catalytic subunit OS=Homo sapiens GN=CAPN1 PE=1 SV=1	HUMAN	8	0.9729	0.7354	1.0839	0.6251
627	sp|P31937|3HIDH_HUMAN	3-hydroxyisobutyrate dehydrogenase, mitochondrial OS=Homo sapiens GN=HIBADH PE=1 SV=2	HUMAN	8	0.9331	0.3056	0.7886	0.0066
628	sp|Q9Y6C9|MTCH2_HUMAN	Mitochondrial carrier homolog 2 OS=Homo sapiens GN=MTCH2 PE=1 SV=1	HUMAN	10	0.8332	0.0881	0.812	0.0107
629	sp|P30044|PRDX5_HUMAN	Peroxiredoxin-5, mitochondrial OS=Homo sapiens GN=PRDX5 PE=1 SV=4	HUMAN	10	0.8267	0.0174	1.0944	0.3373
630	sp|Q14093|CYLC2_HUMAN	Cylicin-2 OS=Homo sapiens GN=CYLC2 PE=2 SV=1	HUMAN	8	0.5344	0.0007	0.4711	0
631	sp|Q9Y285|SYFA_HUMAN	Phenylalanine--tRNA ligase alpha subunit OS=Homo sapiens GN=FARSA PE=1 SV=3	HUMAN	9	0.9945	0.9623	0.9348	0.4806
632	sp|P46977|STT3A_HUMAN	Dolichyl-diphosphooligosaccharide--protein glycosyltransferase subunit STT3A OS=Homo sapiens GN=STT3A PE=1 SV=2	HUMAN	8	0.9732	0.7083	1.0855	0.1869
633	sp|P53597|SUCA_HUMAN	Succinyl-CoA ligase [ADP/GDP-forming] subunit alpha, mitochondrial OS=Homo sapiens GN=SUCLG1 PE=1 SV=4	HUMAN	11	0.8956	0.0609	0.786	0.0007
634	sp|Q96FW1|OTUB1_HUMAN	Ubiquitin thioesterase OTUB1 OS=Homo sapiens GN=OTUB1 PE=1 SV=2	HUMAN	8	1.1406	0.1254	1.2115	0.2354
635	sp|O00159|MYO1C_HUMAN	Unconventional myosin-Ic OS=Homo sapiens GN=MYO1C PE=1 SV=4	HUMAN	10	0.8941	0.497	0.8678	0.4884
636	sp|P27708|PYR1_HUMAN	CAD protein OS=Homo sapiens GN=CAD PE=1 SV=3	HUMAN	8	1.1782	0.3609	0.9171	0.5084
637	sp|Q9H069|LRC48_HUMAN	Leucine-rich repeat-containing protein 48 OS=Homo sapiens GN=LRRC48 PE=2 SV=2	HUMAN	8	0.7385	0.0143	0.8005	0.0036
638	sp|Q9BTW9|TBCD_HUMAN	Tubulin-specific chaperone D OS=Homo sapiens GN=TBCD PE=1 SV=2	HUMAN	8	1.1137	0.6362	0.885	0.5727
639	sp|Q9BR76|COR1B_HUMAN	Coronin-1B OS=Homo sapiens GN=CORO1B PE=1 SV=1	HUMAN	8	0.8627	0.0794	1.2788	0.0918
640	sp|P51991|ROA3_HUMAN	Heterogeneous nuclear ribonucleoprotein A3 OS=Homo sapiens GN=HNRNPA3 PE=1 SV=2	HUMAN	10	2.5538	0.0029	1.8131	0.0107
641	sp|P06396|GELS_HUMAN	Gelsolin OS=Homo sapiens GN=GSN PE=1 SV=1	HUMAN	9	1.0798	0.1343	0.9807	0.8354
642	sp|P00568|KAD1_HUMAN	Adenylate kinase isoenzyme 1 OS=Homo sapiens GN=AK1 PE=1 SV=3	HUMAN	8	0.8961	0.0647	0.7676	0.0005
643	sp|Q9NR99|MXRA5_HUMAN	Matrix-remodeling-associated protein 5 OS=Homo sapiens GN=MXRA5 PE=2 SV=3	HUMAN	9	1.1646	0.0659	0.9017	0.1315
644	sp|P51148|RAB5C_HUMAN	Ras-related protein Rab-5C OS=Homo sapiens GN=RAB5C PE=1 SV=2	HUMAN	8	0.8967	0.2801	0.9735	0.8105
645	sp|Q8TBZ2|MYBPP_HUMAN	MYCBP-associated protein OS=Homo sapiens GN=MYCBPAP PE=1 SV=2	HUMAN	8	0.8511	0.1216	0.7361	0.0122
646	sp|P40763|STAT3_HUMAN	Signal transducer and activator of transcription 3 OS=Homo sapiens GN=STAT3 PE=1 SV=2	HUMAN	7	0.926	0.204	1.4118	0.012
647	sp|Q9Y2S2|CRYL1_HUMAN	Lambda-crystallin homolog OS=Homo sapiens GN=CRYL1 PE=1 SV=3	HUMAN	8	1.0032	0.9761	1.3	0.2256
648	sp|Q8IYF3|TEX11_HUMAN	Testis-expressed sequence 11 protein OS=Homo sapiens GN=TEX11 PE=1 SV=3	HUMAN	8	1.0727	0.3246	1.0714	0.5085
649	sp|Q96PF2|TSSK2_HUMAN	Testis-specific serine/threonine-protein kinase 2 OS=Homo sapiens GN=TSSK2 PE=1 SV=2	HUMAN	10	0.7735	0.0002	0.7731	0.0012
650	sp|Q96IV0|NGLY1_HUMAN	Peptide-N(4)-(N-acetyl-beta-glucosaminyl)asparagine amidase OS=Homo sapiens GN=NGLY1 PE=1 SV=1	HUMAN	8	1.0995	0.4625	0.9444	0.5659
651	sp|P52788|SPSY_HUMAN	Spermine synthase OS=Homo sapiens GN=SMS PE=1 SV=2	HUMAN	10	0.8353	0.1116	1.1137	0.3178
652	sp|Q9H4K1|RIBC2_HUMAN	RIB43A-like with coiled-coils protein 2 OS=Homo sapiens GN=RIBC2 PE=2 SV=1	HUMAN	8	0.8012	0.0095	0.7196	0.0001
653	sp|O75610|LFTY1_HUMAN	Left-right determination factor 1 OS=Homo sapiens GN=LEFTY1 PE=2 SV=1	HUMAN	10	1.5618	0.0764	1.0836	0.4513
654	sp|P48444|COPD_HUMAN	Coatomer subunit delta OS=Homo sapiens GN=ARCN1 PE=1 SV=1	HUMAN	9	1.0753	0.1901	1.2476	0.0571
655	sp|Q14165|MLEC_HUMAN	Malectin OS=Homo sapiens GN=MLEC PE=1 SV=1	HUMAN	8	1.3278	0.0037	1.205	0.0577
656	sp|Q13451|FKBP5_HUMAN	Peptidyl-prolyl cis-trans isomerase FKBP5 OS=Homo sapiens GN=FKBP5 PE=1 SV=2	HUMAN	7	0.8355	0.1446	1.0537	0.5366
657	sp|P10253|LYAG_HUMAN	Lysosomal alpha-glucosidase OS=Homo sapiens GN=GAA PE=1 SV=4	HUMAN	7	1.1299	0.245	0.8857	0.1134
658	sp|Q8TCS8|PNPT1_HUMAN	Polyribonucleotide nucleotidyltransferase 1, mitochondrial OS=Homo sapiens GN=PNPT1 PE=1 SV=2	HUMAN	8	1.1199	0.2898	1.0047	0.965
659	sp|Q14166|TTL12_HUMAN	Tubulin--tyrosine ligase-like protein 12 OS=Homo sapiens GN=TTLL12 PE=1 SV=2	HUMAN	8	1.023	0.7787	1.2517	0.0781
660	sp|Q9BXJ9|NAA15_HUMAN	N-alpha-acetyltransferase 15, NatA auxiliary subunit OS=Homo sapiens GN=NAA15 PE=1 SV=1	HUMAN	8	1.2466	0.0217	1.0288	0.8303
661	sp|Q92597|NDRG1_HUMAN	Protein NDRG1 OS=Homo sapiens GN=NDRG1 PE=1 SV=1	HUMAN	9	0.8825	0.3138	1.3682	0.3824
662	sp|A1L0T0|ILVBL_HUMAN	Acetolactate synthase-like protein OS=Homo sapiens GN=ILVBL PE=1 SV=2	HUMAN	7	0.9808	0.8614	1.1024	0.2136
663	sp|P48454|PP2BC_HUMAN	Serine/threonine-protein phosphatase 2B catalytic subunit gamma isoform OS=Homo sapiens GN=PPP3CC PE=1 SV=3	HUMAN	10	0.9626	0.6619	0.8333	0.3312
664	sp|Q8IUA0|WFDC8_HUMAN	WAP four-disulfide core domain protein 8 OS=Homo sapiens GN=WFDC8 PE=2 SV=2	HUMAN	10	1.5094	0.0002	0.9615	0.607
665	sp|P49257|LMAN1_HUMAN	Protein ERGIC-53 OS=Homo sapiens GN=LMAN1 PE=1 SV=2	HUMAN	8	1.1228	0.1862	1.4263	0.0002
666	sp|Q8IWG1|WDR63_HUMAN	WD repeat-containing protein 63 OS=Homo sapiens GN=WDR63 PE=2 SV=1	HUMAN	7	0.7693	0.0781	0.8515	0.0624
667	sp|P07737|PROF1_HUMAN	Profilin-1 OS=Homo sapiens GN=PFN1 PE=1 SV=2	HUMAN	10	1.015	0.8654	1.4878	0.0122
668	sp|Q9NUJ1|ABHDA_HUMAN	Mycophenolic acid acyl-glucuronide esterase, mitochondrial OS=Homo sapiens GN=ABHD10 PE=1 SV=1	HUMAN	9	0.8056	0.0014	0.8093	0.0016
669	sp|Q01469|FABP5_HUMAN	Fatty acid-binding protein, epidermal OS=Homo sapiens GN=FABP5 PE=1 SV=3	HUMAN	8	1.4224	0.0018	1.0487	0.4608
670	sp|O43396|TXNL1_HUMAN	Thioredoxin-like protein 1 OS=Homo sapiens GN=TXNL1 PE=1 SV=3	HUMAN	9	1.2061	0.0211	1.4201	0.0255
671	sp|P41250|SYG_HUMAN	Glycine--tRNA ligase OS=Homo sapiens GN=GARS PE=1 SV=3	HUMAN	7	1.1585	0.0092	0.9902	0.977
672	sp|Q9P0V9|SEP10_HUMAN	Septin-10 OS=Homo sapiens GN=SEPT10 PE=1 SV=2	HUMAN	7	0.6969	0.0011	0.7589	0.0136
673	sp|Q92526|TCPW_HUMAN	T-complex protein 1 subunit zeta-2 OS=Homo sapiens GN=CCT6B PE=1 SV=5	HUMAN	16	1.7087	0.0001	1.1614	0.034
674	sp|Q5TEZ5|CF163_HUMAN	Uncharacterized protein C6orf163 OS=Homo sapiens GN=C6orf163 PE=1 SV=2	HUMAN	8	0.7687	0.0171	0.6472	0.0009
675	sp|Q5JX71|F209A_HUMAN	Protein FAM209A OS=Homo sapiens GN=FAM209A PE=2 SV=1	HUMAN	8	0.6403	0.0235	0.7469	0.0353
676	sp|P19440|GGT1_HUMAN	Gamma-glutamyltranspeptidase 1 OS=Homo sapiens GN=GGT1 PE=1 SV=2	HUMAN	8	1.0334	0.65	1.1548	0.0455
677	sp|Q9Y615|ACL7A_HUMAN	Actin-like protein 7A OS=Homo sapiens GN=ACTL7A PE=1 SV=1	HUMAN	10	0.6574	0.0003	0.7363	0.0005
678	sp|P35813|PPM1A_HUMAN	Protein phosphatase 1A OS=Homo sapiens GN=PPM1A PE=1 SV=1	HUMAN	7	0.9748	0.6939	0.9585	0.5232
679	sp|Q14914|PTGR1_HUMAN	Prostaglandin reductase 1 OS=Homo sapiens GN=PTGR1 PE=1 SV=2	HUMAN	7	0.8985	0.1101	1.3421	0.0353
680	sp|Q8TC29|ENKUR_HUMAN	Enkurin OS=Homo sapiens GN=ENKUR PE=2 SV=1	HUMAN	6	0.8419	0.0175	0.7357	0
681	sp|P21810|PGS1_HUMAN	Biglycan OS=Homo sapiens GN=BGN PE=1 SV=2	HUMAN	8	1.6827	0.0021	1.0017	0.9846
682	sp|P05787|K2C8_HUMAN	Keratin, type II cytoskeletal 8 OS=Homo sapiens GN=KRT8 PE=1 SV=7	HUMAN	12	1.1592	0.1276	0.8694	0.453
683	sp|P46777|RL5_HUMAN	60S ribosomal protein L5 OS=Homo sapiens GN=RPL5 PE=1 SV=3	HUMAN	8	1.0842	0.1309	1.0537	0.6107
684	sp|P05023|AT1A1_HUMAN	Sodium/potassium-transporting ATPase subunit alpha-1 OS=Homo sapiens GN=ATP1A1 PE=1 SV=1	HUMAN	24	0.9127	0.1713	0.7795	0.0218
685	sp|Q96CS3|FAF2_HUMAN	FAS-associated factor 2 OS=Homo sapiens GN=FAF2 PE=1 SV=2	HUMAN	8	1.1246	0.2198	1.0464	0.5575
686	sp|P28074|PSB5_HUMAN	Proteasome subunit beta type-5 OS=Homo sapiens GN=PSMB5 PE=1 SV=3	HUMAN	8	0.8597	0.0803	0.8374	0.0114
687	sp|Q8N4L4|SPEM1_HUMAN	Spermatid maturation protein 1 OS=Homo sapiens GN=SPEM1 PE=2 SV=1	HUMAN	8	0.7602	0.135	0.7415	0.0064
688	sp|Q6XZB0|LIPI_HUMAN	Lipase member I OS=Homo sapiens GN=LIPI PE=1 SV=2	HUMAN	8	1.5632	0.0139	1.2559	0.0513
689	sp|P61586|RHOA_HUMAN	Transforming protein RhoA OS=Homo sapiens GN=RHOA PE=1 SV=1	HUMAN	10	1.1375	0.2856	1.1363	0.2846
690	sp|P62241|RS8_HUMAN	40S ribosomal protein S8 OS=Homo sapiens GN=RPS8 PE=1 SV=2	HUMAN	11	0.954	0.6537	1.0679	0.3783
691	sp|P31150|GDIA_HUMAN	Rab GDP dissociation inhibitor alpha OS=Homo sapiens GN=GDI1 PE=1 SV=2	HUMAN	12	1.0467	0.696	1.0129	0.9117
692	sp|P02545|LMNA_HUMAN	Prelamin-A/C OS=Homo sapiens GN=LMNA PE=1 SV=1	HUMAN	7	1.29	0.0639	1.1083	0.4966
693	sp|Q9UBS4|DJB11_HUMAN	DnaJ homolog subfamily B member 11 OS=Homo sapiens GN=DNAJB11 PE=1 SV=1	HUMAN	9	1.1041	0.2055	1.0231	0.8084
694	sp|Q14894|CRYM_HUMAN	Ketimine reductase mu-crystallin OS=Homo sapiens GN=CRYM PE=1 SV=1	HUMAN	7	1.0575	0.5525	1.2589	0.0147
695	sp|P07910|HNRPC_HUMAN	Heterogeneous nuclear ribonucleoproteins C1/C2 OS=Homo sapiens GN=HNRNPC PE=1 SV=4	HUMAN	8	2.1126	0.0001	1.4442	0.0003
696	sp|P02743|SAMP_HUMAN	Serum amyloid P-component OS=Homo sapiens GN=APCS PE=1 SV=2	HUMAN	9	0.7664	0.0039	0.5516	0
697	sp|Q8N1G4|LRC47_HUMAN	Leucine-rich repeat-containing protein 47 OS=Homo sapiens GN=LRRC47 PE=1 SV=1	HUMAN	9	1.0993	0.3574	0.9801	0.8528
698	sp|O95816|BAG2_HUMAN	BAG family molecular chaperone regulator 2 OS=Homo sapiens GN=BAG2 PE=1 SV=1	HUMAN	10	1.0393	0.5785	0.9122	0.1138
699	sp|P51114|FXR1_HUMAN	Fragile X mental retardation syndrome-related protein 1 OS=Homo sapiens GN=FXR1 PE=1 SV=3	HUMAN	8	1.2536	0.0605	1.207	0.0731
700	sp|Q92743|HTRA1_HUMAN	Serine protease HTRA1 OS=Homo sapiens GN=HTRA1 PE=1 SV=1	HUMAN	7	1.5423	0.2766	1.1961	0.193
701	sp|Q6UXV1|IZUM2_HUMAN	Izumo sperm-egg fusion protein 2 OS=Homo sapiens GN=IZUMO2 PE=2 SV=1	HUMAN	8	0.6967	0.001	0.7753	0.0367
702	sp|Q13938|CAYP1_HUMAN	Calcyphosin OS=Homo sapiens GN=CAPS PE=1 SV=1	HUMAN	7	0.969	0.6313	1.2819	0.0083
703	sp|Q9Y365|PCTL_HUMAN	PCTP-like protein OS=Homo sapiens GN=STARD10 PE=1 SV=2	HUMAN	7	0.9988	0.9868	1.1522	0.354
704	sp|Q99613|EIF3C_HUMAN	Eukaryotic translation initiation factor 3 subunit C OS=Homo sapiens GN=EIF3C PE=1 SV=1	HUMAN	7	1.1015	0.1518	1.0465	0.3877
705	sp|Q96KX2|CAZA3_HUMAN	F-actin-capping protein subunit alpha-3 OS=Homo sapiens GN=CAPZA3 PE=1 SV=2	HUMAN	9	0.6535	0.0035	0.69	0.0011
706	sp|P30154|2AAB_HUMAN	Serine/threonine-protein phosphatase 2A 65 kDa regulatory subunit A beta isoform OS=Homo sapiens GN=PPP2R1B PE=1 SV=3	HUMAN	13	1.1038	0.2672	0.9531	0.7497
707	sp|P30050|RL12_HUMAN	60S ribosomal protein L12 OS=Homo sapiens GN=RPL12 PE=1 SV=1	HUMAN	8	1.0246	0.7177	0.9127	0.2521
708	sp|P15924|DESP_HUMAN	Desmoplakin OS=Homo sapiens GN=DSP PE=1 SV=3	HUMAN	9	0.8859	0.3319	0.8689	0.6387
709	sp|P49419|AL7A1_HUMAN	Alpha-aminoadipic semialdehyde dehydrogenase OS=Homo sapiens GN=ALDH7A1 PE=1 SV=5	HUMAN	7	0.8876	0.2747	1.1253	0.3948
710	sp|P52907|CAZA1_HUMAN	F-actin-capping protein subunit alpha-1 OS=Homo sapiens GN=CAPZA1 PE=1 SV=3	HUMAN	8	1.0363	0.822	1.1411	0.2618
711	sp|Q8NEP4|CQ047_HUMAN	Uncharacterized protein C17orf47 OS=Homo sapiens GN=C17orf47 PE=2 SV=3	HUMAN	7	0.8658	0.3429	0.7594	0.0154
712	sp|P49821|NDUV1_HUMAN	NADH dehydrogenase [ubiquinone] flavoprotein 1, mitochondrial OS=Homo sapiens GN=NDUFV1 PE=1 SV=4	HUMAN	7	1.0838	0.2058	0.9155	0.0863
713	sp|P13798|ACPH_HUMAN	Acylamino-acid-releasing enzyme OS=Homo sapiens GN=APEH PE=1 SV=4	HUMAN	8	0.9029	0.1468	1.0153	0.851
714	sp|Q8IV63|VRK3_HUMAN	Inactive serine/threonine-protein kinase VRK3 OS=Homo sapiens GN=VRK3 PE=1 SV=2	HUMAN	7	0.5804	0.0129	0.6654	0.0049
715	sp|O94973|AP2A2_HUMAN	AP-2 complex subunit alpha-2 OS=Homo sapiens GN=AP2A2 PE=1 SV=2	HUMAN	13	0.9714	0.7	1.093	0.1625
716	sp|Q6UXG2|K1324_HUMAN	UPF0577 protein KIAA1324 OS=Homo sapiens GN=KIAA1324 PE=2 SV=2	HUMAN	7	1.2398	0.0035	0.9035	0.3492
717	sp|O15084|ANR28_HUMAN	Serine/threonine-protein phosphatase 6 regulatory ankyrin repeat subunit A OS=Homo sapiens GN=ANKRD28 PE=1 SV=5	HUMAN	8	1.2182	0.0509	1.1224	0.4953
718	sp|P34896|GLYC_HUMAN	Serine hydroxymethyltransferase, cytosolic OS=Homo sapiens GN=SHMT1 PE=1 SV=1	HUMAN	7	1.1345	0.2155	0.9696	0.6903
719	sp|Q04837|SSBP_HUMAN	Single-stranded DNA-binding protein, mitochondrial OS=Homo sapiens GN=SSBP1 PE=1 SV=1	HUMAN	10	0.8239	0.0345	0.7948	0.0396
720	sp|P21281|VATB2_HUMAN	V-type proton ATPase subunit B, brain isoform OS=Homo sapiens GN=ATP6V1B2 PE=1 SV=3	HUMAN	8	0.9789	0.8187	0.9729	0.8267
721	sp|Q9Y266|NUDC_HUMAN	Nuclear migration protein nudC OS=Homo sapiens GN=NUDC PE=1 SV=1	HUMAN	9	1.3158	0.0017	1.0567	0.344
722	sp|Q13162|PRDX4_HUMAN	Peroxiredoxin-4 OS=Homo sapiens GN=PRDX4 PE=1 SV=1	HUMAN	10	1.0966	0.2652	1.1747	0.0355
723	sp|Q9H845|ACAD9_HUMAN	Acyl-CoA dehydrogenase family member 9, mitochondrial OS=Homo sapiens GN=ACAD9 PE=1 SV=1	HUMAN	8	0.8808	0.0973	0.852	0.0834
724	sp|P13073|COX41_HUMAN	Cytochrome c oxidase subunit 4 isoform 1, mitochondrial OS=Homo sapiens GN=COX4I1 PE=1 SV=1	HUMAN	9	0.9598	0.612	0.9094	0.0798
725	sp|P18754|RCC1_HUMAN	Regulator of chromosome condensation OS=Homo sapiens GN=RCC1 PE=1 SV=1	HUMAN	7	1.0647	0.6803	1.1557	0.2361
726	sp|O00116|ADAS_HUMAN	Alkyldihydroxyacetonephosphate synthase, peroxisomal OS=Homo sapiens GN=AGPS PE=1 SV=1	HUMAN	7	1.2839	0.0247	1.1047	0.1822
727	sp|Q9UJ70|NAGK_HUMAN	N-acetyl-D-glucosamine kinase OS=Homo sapiens GN=NAGK PE=1 SV=4	HUMAN	8	1.0003	0.9961	1.0248	0.7668
728	sp|P19105|ML12A_HUMAN	Myosin regulatory light chain 12A OS=Homo sapiens GN=MYL12A PE=1 SV=2	HUMAN	7	1.1204	0.1299	1.3791	0.0252
729	sp|O43390|HNRPR_HUMAN	Heterogeneous nuclear ribonucleoprotein R OS=Homo sapiens GN=HNRNPR PE=1 SV=1	HUMAN	7	1.3434	0.2778	1.2125	0.4528
730	sp|Q9UBX3|DIC_HUMAN	Mitochondrial dicarboxylate carrier OS=Homo sapiens GN=SLC25A10 PE=1 SV=2	HUMAN	7	0.876	0.1255	0.8773	0.2198
731	sp|P28070|PSB4_HUMAN	Proteasome subunit beta type-4 OS=Homo sapiens GN=PSMB4 PE=1 SV=4	HUMAN	8	0.9786	0.7766	0.799	0.2677
732	sp|P06702|S10A9_HUMAN	Protein S100-A9 OS=Homo sapiens GN=S100A9 PE=1 SV=1	HUMAN	11	2.4284	0	0.5584	0.0021
733	sp|P20618|PSB1_HUMAN	Proteasome subunit beta type-1 OS=Homo sapiens GN=PSMB1 PE=1 SV=2	HUMAN	7	0.9413	0.4499	0.8714	0.0806
734	sp|Q6URK8|TEPP_HUMAN	Testis, prostate and placenta-expressed protein OS=Homo sapiens GN=TEPP PE=2 SV=3	HUMAN	8	0.6377	0.0007	0.7298	0.0008
735	sp|P31947|1433S_HUMAN	14-3-3 protein sigma OS=Homo sapiens GN=SFN PE=1 SV=1	HUMAN	10	0.9418	0.4095	1.3448	0.037
736	sp|P49755|TMEDA_HUMAN	Transmembrane emp24 domain-containing protein 10 OS=Homo sapiens GN=TMED10 PE=1 SV=2	HUMAN	10	1.1985	0.1159	1.1141	0.1913
737	sp|Q7Z3J3|RGPD4_HUMAN	RanBP2-like and GRIP domain-containing protein 4 OS=Homo sapiens GN=RGPD4 PE=2 SV=3	HUMAN	8	1.2872	0.2892	1.0586	0.7986
738	sp|Q96M91|CCD11_HUMAN	Coiled-coil domain-containing protein 11 OS=Homo sapiens GN=CCDC11 PE=1 SV=2	HUMAN	10	0.74	0.0472	0.7156	0.002
739	sp|Q9UBX1|CATF_HUMAN	Cathepsin F OS=Homo sapiens GN=CTSF PE=1 SV=1	HUMAN	7	0.8612	0.1922	0.8009	0.1204
740	sp|Q7L1Q6|BZW1_HUMAN	Basic leucine zipper and W2 domain-containing protein 1 OS=Homo sapiens GN=BZW1 PE=1 SV=1	HUMAN	7	0.97	0.5817	0.9906	0.928
741	sp|Q9UBQ7|GRHPR_HUMAN	Glyoxylate reductase/hydroxypyruvate reductase OS=Homo sapiens GN=GRHPR PE=1 SV=1	HUMAN	9	0.8655	0.3421	1.0958	0.2357
742	sp|Q9UGP8|SEC63_HUMAN	Translocation protein SEC63 homolog OS=Homo sapiens GN=SEC63 PE=1 SV=2	HUMAN	6	1.3097	0.0585	1.1116	0.3598
743	sp|P37198|NUP62_HUMAN	Nuclear pore glycoprotein p62 OS=Homo sapiens GN=NUP62 PE=1 SV=3	HUMAN	7	1.0612	0.4548	0.8364	0.0609
744	sp|Q96C74|ROP1L_HUMAN	Ropporin-1-like protein OS=Homo sapiens GN=ROPN1L PE=1 SV=2	HUMAN	7	0.8234	0.0096	0.8432	0.0108
745	sp|P54709|AT1B3_HUMAN	Sodium/potassium-transporting ATPase subunit beta-3 OS=Homo sapiens GN=ATP1B3 PE=1 SV=1	HUMAN	7	0.6262	0.0007	0.6462	0.0001
746	sp|P43243|MATR3_HUMAN	Matrin-3 OS=Homo sapiens GN=MATR3 PE=1 SV=2	HUMAN	7	1.4407	0.0414	1.3799	0.1443
747	sp|P36405|ARL3_HUMAN	ADP-ribosylation factor-like protein 3 OS=Homo sapiens GN=ARL3 PE=1 SV=2	HUMAN	8	1.6429	0.1543	1.1654	0.5803
748	sp|Q76KD6|SPERI_HUMAN	Speriolin OS=Homo sapiens GN=SPATC1 PE=2 SV=2	HUMAN	6	1.0457	0.7676	0.8696	0.0634
749	sp|P00387|NB5R3_HUMAN	NADH-cytochrome b5 reductase 3 OS=Homo sapiens GN=CYB5R3 PE=1 SV=3	HUMAN	10	1.3072	0.0104	1.2659	0.0214
750	sp|Q53H82|LACB2_HUMAN	Beta-lactamase-like protein 2 OS=Homo sapiens GN=LACTB2 PE=1 SV=2	HUMAN	9	1.4917	0.0021	1.0828	0.2224
751	sp|Q16222|UAP1_HUMAN	UDP-N-acetylhexosamine pyrophosphorylase OS=Homo sapiens GN=UAP1 PE=1 SV=3	HUMAN	7	0.9208	0.5152	1.0723	0.6878
752	sp|Q16854|DGUOK_HUMAN	Deoxyguanosine kinase, mitochondrial OS=Homo sapiens GN=DGUOK PE=1 SV=2	HUMAN	7	1.1587	0.5973	0.8231	0.6213
753	sp|Q9P2E9|RRBP1_HUMAN	Ribosome-binding protein 1 OS=Homo sapiens GN=RRBP1 PE=1 SV=4	HUMAN	7	0.9466	0.7383	1.1696	0.7438
754	sp|P27105|STOM_HUMAN	Erythrocyte band 7 integral membrane protein OS=Homo sapiens GN=STOM PE=1 SV=3	HUMAN	7	1.2897	0.0669	0.8427	0.0791
755	sp|P20073|ANXA7_HUMAN	Annexin A7 OS=Homo sapiens GN=ANXA7 PE=1 SV=3	HUMAN	7	0.8777	0.2166	1.0019	0.9861
756	sp|P57105|SYJ2B_HUMAN	Synaptojanin-2-binding protein OS=Homo sapiens GN=SYNJ2BP PE=1 SV=2	HUMAN	10	0.9381	0.4677	0.9445	0.5888
757	sp|P78344|IF4G2_HUMAN	Eukaryotic translation initiation factor 4 gamma 2 OS=Homo sapiens GN=EIF4G2 PE=1 SV=1	HUMAN	6	1.1614	0.0647	1.2508	0.0077
758	sp|Q99497|PARK7_HUMAN	Protein DJ-1 OS=Homo sapiens GN=PARK7 PE=1 SV=2	HUMAN	9	1.1185	0.3023	0.8556	0.0125
759	sp|Q6UWU2|GLB1L_HUMAN	Beta-galactosidase-1-like protein OS=Homo sapiens GN=GLB1L PE=2 SV=1	HUMAN	8	0.9777	0.8742	0.7808	0.0399
760	sp|Q8IXA5|SACA3_HUMAN	Sperm acrosome membrane-associated protein 3 OS=Homo sapiens GN=SPACA3 PE=1 SV=1	HUMAN	7	0.6757	0.0121	0.7549	0.0098
761	sp|Q9NWB7|IFT57_HUMAN	Intraflagellar transport protein 57 homolog OS=Homo sapiens GN=IFT57 PE=1 SV=1	HUMAN	8	1.229	0.0211	0.924	0.3209
762	sp|Q9H095|IQCG_HUMAN	IQ domain-containing protein G OS=Homo sapiens GN=IQCG PE=1 SV=1	HUMAN	8	0.7062	0.0026	0.8235	0.1321
763	sp|P05109|S10A8_HUMAN	Protein S100-A8 OS=Homo sapiens GN=S100A8 PE=1 SV=1	HUMAN	9	1.8127	0.0017	0.6378	0.0001
764	sp|O00203|AP3B1_HUMAN	AP-3 complex subunit beta-1 OS=Homo sapiens GN=AP3B1 PE=1 SV=3	HUMAN	8	1.0224	0.87	0.9459	0.8079
765	sp|P11586|C1TC_HUMAN	C-1-tetrahydrofolate synthase, cytoplasmic OS=Homo sapiens GN=MTHFD1 PE=1 SV=3	HUMAN	6	0.9415	0.4879	1.2883	0.1093
766	sp|P30086|PEBP1_HUMAN	Phosphatidylethanolamine-binding protein 1 OS=Homo sapiens GN=PEBP1 PE=1 SV=3	HUMAN	8	0.8821	0.2276	1.1308	0.2387
767	sp|Q96LP2|FA81B_HUMAN	Protein FAM81B OS=Homo sapiens GN=FAM81B PE=2 SV=3	HUMAN	7	1.0487	0.6633	0.8517	0.0829
768	sp|P20160|CAP7_HUMAN	Azurocidin OS=Homo sapiens GN=AZU1 PE=1 SV=3	HUMAN	9	1.3137	0.2875	0.8042	0.074
769	sp|O95433|AHSA1_HUMAN	Activator of 90 kDa heat shock protein ATPase homolog 1 OS=Homo sapiens GN=AHSA1 PE=1 SV=1	HUMAN	9	1.1871	0.0542	1.037	0.8114
770	sp|Q5JWF2|GNAS1_HUMAN	Guanine nucleotide-binding protein G(s) subunit alpha isoforms XLas OS=Homo sapiens GN=GNAS PE=1 SV=2	HUMAN	7	0.8682	0.2445	1.1911	0.2192
771	sp|P11047|LAMC1_HUMAN	Laminin subunit gamma-1 OS=Homo sapiens GN=LAMC1 PE=1 SV=3	HUMAN	7	1.2191	0.1262	0.8509	0.1484
772	sp|Q13642|FHL1_HUMAN	Four and a half LIM domains protein 1 OS=Homo sapiens GN=FHL1 PE=1 SV=4	HUMAN	7	1.0899	0.5083	0.7835	0.0014
773	sp|Q8TC99|FNDC8_HUMAN	Fibronectin type III domain-containing protein 8 OS=Homo sapiens GN=FNDC8 PE=2 SV=2	HUMAN	7	0.5253	0.0001	0.5594	0
774	sp|Q96MC2|DRC1_HUMAN	Dynein regulatory complex protein 1 OS=Homo sapiens GN=DRC1 PE=2 SV=2	HUMAN	7	0.7897	0.0305	0.8047	0.0089
775	sp|Q6DD88|ATLA3_HUMAN	Atlastin-3 OS=Homo sapiens GN=ATL3 PE=1 SV=1	HUMAN	7	1.1405	0.1044	0.9753	0.7423
776	sp|P61981|1433G_HUMAN	14-3-3 protein gamma OS=Homo sapiens GN=YWHAG PE=1 SV=2	HUMAN	12	1.0821	0.5025	1.3419	0.0579
777	sp|P02794|FRIH_HUMAN	Ferritin heavy chain OS=Homo sapiens GN=FTH1 PE=1 SV=2	HUMAN	7	1.1011	0.1284	1.0151	0.8307
778	sp|P17655|CAN2_HUMAN	Calpain-2 catalytic subunit OS=Homo sapiens GN=CAPN2 PE=1 SV=6	HUMAN	7	1.0524	0.7449	1.0005	0.9979
779	sp|Q5H9R7|PP6R3_HUMAN	Serine/threonine-protein phosphatase 6 regulatory subunit 3 OS=Homo sapiens GN=PPP6R3 PE=1 SV=2	HUMAN	6	1.142	0.1841	1.0857	0.4681
780	sp|P47985|UCRI_HUMAN	Cytochrome b-c1 complex subunit Rieske, mitochondrial OS=Homo sapiens GN=UQCRFS1 PE=1 SV=2	HUMAN	7	0.8945	0.3668	0.8698	0.0631
781	sp|Q96DY2|IQCD_HUMAN	IQ domain-containing protein D OS=Homo sapiens GN=IQCD PE=2 SV=2	HUMAN	6	0.6084	0.0017	0.7592	0.2983
782	sp|P24539|AT5F1_HUMAN	ATP synthase F(0) complex subunit B1, mitochondrial OS=Homo sapiens GN=ATP5F1 PE=1 SV=2	HUMAN	7	0.8436	0.0169	0.7903	0.0262
783	sp|P08779|K1C16_HUMAN	Keratin, type I cytoskeletal 16 OS=Homo sapiens GN=KRT16 PE=1 SV=4	HUMAN	19	1.4247	0.0446	1.0079	0.9614
784	sp|Q9HC84|MUC5B_HUMAN	Mucin-5B OS=Homo sapiens GN=MUC5B PE=1 SV=3	HUMAN	9	0.8889	0.1293	1.1339	0.3989
785	sp|Q9BVK6|TMED9_HUMAN	Transmembrane emp24 domain-containing protein 9 OS=Homo sapiens GN=TMED9 PE=1 SV=2	HUMAN	9	1.0664	0.5648	1.0293	0.7504
786	sp|P25786|PSA1_HUMAN	Proteasome subunit alpha type-1 OS=Homo sapiens GN=PSMA1 PE=1 SV=1	HUMAN	7	1.0204	0.8867	0.8938	0.4744
787	sp|Q9Y3F4|STRAP_HUMAN	Serine-threonine kinase receptor-associated protein OS=Homo sapiens GN=STRAP PE=1 SV=1	HUMAN	7	0.9772	0.8205	1.0749	0.6201
788	sp|P21399|ACOC_HUMAN	Cytoplasmic aconitate hydratase OS=Homo sapiens GN=ACO1 PE=1 SV=3	HUMAN	8	0.8399	0.0058	1.004	0.9741
789	sp|Q9HC21|TPC_HUMAN	Mitochondrial thiamine pyrophosphate carrier OS=Homo sapiens GN=SLC25A19 PE=1 SV=1	HUMAN	8	0.9277	0.4817	0.8948	0.3002
790	sp|Q9BWH2|FUND2_HUMAN	FUN14 domain-containing protein 2 OS=Homo sapiens GN=FUNDC2 PE=1 SV=2	HUMAN	7	0.8135	0.0652	0.7601	0.0091
791	sp|Q92896|GSLG1_HUMAN	Golgi apparatus protein 1 OS=Homo sapiens GN=GLG1 PE=1 SV=2	HUMAN	6	1.1207	0.508	1.2454	0.5033
792	sp|P16562|CRIS2_HUMAN	Cysteine-rich secretory protein 2 OS=Homo sapiens GN=CRISP2 PE=1 SV=1	HUMAN	8	0.9074	0.2133	0.7509	0.0032
793	sp|P12268|IMDH2_HUMAN	Inosine-5'-monophosphate dehydrogenase 2 OS=Homo sapiens GN=IMPDH2 PE=1 SV=2	HUMAN	8	0.9961	0.9537	1.4652	0.0144
794	sp|Q8TC44|POC1B_HUMAN	POC1 centriolar protein homolog B OS=Homo sapiens GN=POC1B PE=1 SV=1	HUMAN	9	0.743	0.0098	0.6946	0.0142
795	sp|O95202|LETM1_HUMAN	LETM1 and EF-hand domain-containing protein 1, mitochondrial OS=Homo sapiens GN=LETM1 PE=1 SV=1	HUMAN	6	1.0045	0.9627	0.8296	0.0124
796	sp|Q96EP5|DAZP1_HUMAN	DAZ-associated protein 1 OS=Homo sapiens GN=DAZAP1 PE=1 SV=1	HUMAN	7	2.0656	0.0003	1.4698	0.0006
797	sp|Q9UBF2|COPG2_HUMAN	Coatomer subunit gamma-2 OS=Homo sapiens GN=COPG2 PE=1 SV=1	HUMAN	9	1.3133	0.0166	0.8828	0.4552
798	sp|O95373|IPO7_HUMAN	Importin-7 OS=Homo sapiens GN=IPO7 PE=1 SV=1	HUMAN	6	0.8388	0.281	0.9123	0.5389
799	sp|P52565|GDIR1_HUMAN	Rho GDP-dissociation inhibitor 1 OS=Homo sapiens GN=ARHGDIA PE=1 SV=3	HUMAN	6	0.9594	0.7122	1.1524	0.0367
800	sp|Q9Y2A7|NCKP1_HUMAN	Nck-associated protein 1 OS=Homo sapiens GN=NCKAP1 PE=1 SV=1	HUMAN	7	0.9667	0.7113	0.8622	0.0959
801	sp|Q96GK7|FAH2A_HUMAN	Fumarylacetoacetate hydrolase domain-containing protein 2A OS=Homo sapiens GN=FAHD2A PE=1 SV=1	HUMAN	8	0.831	0.0302	0.8004	0.0035
802	sp|Q99417|MYCBP_HUMAN	C-Myc-binding protein OS=Homo sapiens GN=MYCBP PE=1 SV=3	HUMAN	7	0.7778	0.0084	0.713	0.0011
803	sp|P43897|EFTS_HUMAN	Elongation factor Ts, mitochondrial OS=Homo sapiens GN=TSFM PE=1 SV=2	HUMAN	7	0.9808	0.8228	0.9423	0.3508
804	sp|Q9HAQ2|KIF9_HUMAN	Kinesin-like protein KIF9 OS=Homo sapiens GN=KIF9 PE=1 SV=4	HUMAN	7	0.7478	0.0068	0.7202	0.0055
805	sp|A0AVF1|TTC26_HUMAN	Tetratricopeptide repeat protein 26 OS=Homo sapiens GN=TTC26 PE=2 SV=1	HUMAN	6	1.0251	0.836	1.0713	0.3584
806	sp|P18085|ARF4_HUMAN	ADP-ribosylation factor 4 OS=Homo sapiens GN=ARF4 PE=1 SV=3	HUMAN	7	1.1332	0.1896	1.1149	0.4077
807	sp|Q8IX01|SUGP2_HUMAN	SURP and G-patch domain-containing protein 2 OS=Homo sapiens GN=SUGP2 PE=1 SV=2	HUMAN	6	2.1516	0.0832	0.9148	0.817
808	sp|P62805|H4_HUMAN	Histone H4 OS=Homo sapiens GN=HIST1H4A PE=1 SV=2	HUMAN	8	0.6973	0.1253	1.5584	0.0159
809	sp|Q68DQ2|CRBG3_HUMAN	Beta/gamma crystallin domain-containing protein 3 OS=Homo sapiens GN=CRYBG3 PE=2 SV=2	HUMAN	7	1.5776	0	1.4342	0.0048
810	sp|Q9Y394|DHRS7_HUMAN	Dehydrogenase/reductase SDR family member 7 OS=Homo sapiens GN=DHRS7 PE=1 SV=1	HUMAN	6	0.9041	0.1713	1.2571	0.0828
811	sp|O43747|AP1G1_HUMAN	AP-1 complex subunit gamma-1 OS=Homo sapiens GN=AP1G1 PE=1 SV=5	HUMAN	7	0.9436	0.6101	1.0207	0.8783
812	sp|Q9NVJ2|ARL8B_HUMAN	ADP-ribosylation factor-like protein 8B OS=Homo sapiens GN=ARL8B PE=1 SV=1	HUMAN	7	1.0675	0.5386	0.9865	0.8991
813	sp|Q9NP58|ABCB6_HUMAN	ATP-binding cassette sub-family B member 6, mitochondrial OS=Homo sapiens GN=ABCB6 PE=1 SV=1	HUMAN	7	1.0514	0.6732	0.9655	0.6002
814	sp|O75190|DNJB6_HUMAN	DnaJ homolog subfamily B member 6 OS=Homo sapiens GN=DNAJB6 PE=1 SV=2	HUMAN	11	0.7917	0.0462	0.7865	0.0438
815	sp|O60684|IMA7_HUMAN	Importin subunit alpha-7 OS=Homo sapiens GN=KPNA6 PE=1 SV=1	HUMAN	7	1.2107	0.0226	1.3672	0.0067
816	sp|P54107|CRIS1_HUMAN	Cysteine-rich secretory protein 1 OS=Homo sapiens GN=CRISP1 PE=1 SV=1	HUMAN	10	1.6657	0.0005	0.7742	0.0101
817	sp|P36404|ARL2_HUMAN	ADP-ribosylation factor-like protein 2 OS=Homo sapiens GN=ARL2 PE=1 SV=4	HUMAN	7	0.986	0.9524	0.9363	0.4951
818	sp|Q02978|M2OM_HUMAN	Mitochondrial 2-oxoglutarate/malate carrier protein OS=Homo sapiens GN=SLC25A11 PE=1 SV=3	HUMAN	7	0.9746	0.7075	1.0263	0.7631
819	sp|P18669|PGAM1_HUMAN	Phosphoglycerate mutase 1 OS=Homo sapiens GN=PGAM1 PE=1 SV=2	HUMAN	8	1.3672	0.0334	1.1643	0.3986
820	sp|Q8WUM0|NU133_HUMAN	Nuclear pore complex protein Nup133 OS=Homo sapiens GN=NUP133 PE=1 SV=2	HUMAN	6	1.263	0.5018	1.1887	0.3076
821	sp|P61221|ABCE1_HUMAN	ATP-binding cassette sub-family E member 1 OS=Homo sapiens GN=ABCE1 PE=1 SV=1	HUMAN	7	1.1857	0.1329	1.2019	0.0751
822	sp|P08174|DAF_HUMAN	Complement decay-accelerating factor OS=Homo sapiens GN=CD55 PE=1 SV=4	HUMAN	9	0.9689	0.6775	0.7586	0.0185
823	sp|P30042|ES1_HUMAN	ES1 protein homolog, mitochondrial OS=Homo sapiens GN=C21orf33 PE=1 SV=3	HUMAN	6	0.85	0.0722	0.794	0.006
824	sp|Q8NCX0|CC150_HUMAN	Coiled-coil domain-containing protein 150 OS=Homo sapiens GN=CCDC150 PE=2 SV=2	HUMAN	6	0.9438	0.6053	0.949	0.4673
825	sp|P61160|ARP2_HUMAN	Actin-related protein 2 OS=Homo sapiens GN=ACTR2 PE=1 SV=1	HUMAN	8	0.9508	0.8639	0.9792	0.837
826	sp|Q8TAT6|NPL4_HUMAN	Nuclear protein localization protein 4 homolog OS=Homo sapiens GN=NPLOC4 PE=1 SV=3	HUMAN	6	1.2488	0.0717	1.0733	0.4902
827	sp|O15372|EIF3H_HUMAN	Eukaryotic translation initiation factor 3 subunit H OS=Homo sapiens GN=EIF3H PE=1 SV=1	HUMAN	7	1.1931	0.215	1.1812	0.1411
828	sp|P40925|MDHC_HUMAN	Malate dehydrogenase, cytoplasmic OS=Homo sapiens GN=MDH1 PE=1 SV=4	HUMAN	8	0.9935	0.928	0.8991	0.1618
829	sp|P09874|PARP1_HUMAN	Poly [ADP-ribose] polymerase 1 OS=Homo sapiens GN=PARP1 PE=1 SV=4	HUMAN	7	1.0454	0.8285	0.9898	0.9418
830	sp|Q9H0K4|RSH6A_HUMAN	Radial spoke head protein 6 homolog A OS=Homo sapiens GN=RSPH6A PE=2 SV=1	HUMAN	6	0.7864	0.0115	0.7699	0.3892
831	sp|Q99598|TSNAX_HUMAN	Translin-associated protein X OS=Homo sapiens GN=TSNAX PE=1 SV=1	HUMAN	8	0.9945	0.9748	0.9046	0.591
832	sp|Q8N9F7|GDPD1_HUMAN	Glycerophosphodiester phosphodiesterase domain-containing protein 1 OS=Homo sapiens GN=GDPD1 PE=1 SV=2	HUMAN	6	1.2668	0.0074	1.1381	0.1454
833	sp|Q9BWS9|CHID1_HUMAN	Chitinase domain-containing protein 1 OS=Homo sapiens GN=CHID1 PE=1 SV=1	HUMAN	6	1.0867	0.3582	0.9369	0.3688
834	sp|Q9Y2T7|YBOX2_HUMAN	Y-box-binding protein 2 OS=Homo sapiens GN=YBX2 PE=1 SV=2	HUMAN	7	1.1586	0.493	1.1373	0.1135
835	sp|Q8IY82|CC135_HUMAN	Coiled-coil domain-containing protein lobo homolog OS=Homo sapiens GN=CCDC135 PE=2 SV=3	HUMAN	5	0.8251	0.0261	0.7328	0.0129
836	sp|A6NCJ1|CS071_HUMAN	Uncharacterized protein C19orf71 OS=Homo sapiens GN=C19orf71 PE=4 SV=2	HUMAN	7	0.7875	0.0175	0.8403	0.4045
837	sp|Q9H4Y5|GSTO2_HUMAN	Glutathione S-transferase omega-2 OS=Homo sapiens GN=GSTO2 PE=1 SV=1	HUMAN	7	0.7407	0.0108	0.7208	0.0002
838	sp|Q3MIX3|ADCK5_HUMAN	Uncharacterized aarF domain-containing protein kinase 5 OS=Homo sapiens GN=ADCK5 PE=2 SV=2	HUMAN	7	1.2661	0.1426	0.7374	0.0192
839	sp|P51570|GALK1_HUMAN	Galactokinase OS=Homo sapiens GN=GALK1 PE=1 SV=1	HUMAN	7	0.9946	0.9824	0.848	0.2146
840	sp|Q8N6Q1|TMC5A_HUMAN	Transmembrane and coiled-coil domain-containing protein 5A OS=Homo sapiens GN=TMCO5A PE=2 SV=2	HUMAN	7	0.8555	0.3	0.8442	0.1887
841	sp|Q6YN16|HSDL2_HUMAN	Hydroxysteroid dehydrogenase-like protein 2 OS=Homo sapiens GN=HSDL2 PE=1 SV=1	HUMAN	6	1.0727	0.6777	0.9039	0.3282
842	sp|Q9Y3B3|TMED7_HUMAN	Transmembrane emp24 domain-containing protein 7 OS=Homo sapiens GN=TMED7 PE=1 SV=2	HUMAN	8	1.1646	0.1709	0.9078	0.4037
843	sp|Q99985|SEM3C_HUMAN	Semaphorin-3C OS=Homo sapiens GN=SEMA3C PE=1 SV=2	HUMAN	7	1.0399	0.8507	0.9989	0.9964
844	sp|Q9C093|SPEF2_HUMAN	Sperm flagellar protein 2 OS=Homo sapiens GN=SPEF2 PE=1 SV=2	HUMAN	6	0.8343	0.246	0.7607	0.4201
845	sp|Q8IZ16|CG061_HUMAN	Uncharacterized protein C7orf61 OS=Homo sapiens GN=C7orf61 PE=2 SV=1	HUMAN	7	0.5816	0.0006	0.7822	0.0085
846	sp|O95671|ASML_HUMAN	N-acetylserotonin O-methyltransferase-like protein OS=Homo sapiens GN=ASMTL PE=1 SV=3	HUMAN	6	0.9837	0.9362	1.1632	0.5307
847	sp|Q15506|SP17_HUMAN	Sperm surface protein Sp17 OS=Homo sapiens GN=SPA17 PE=1 SV=1	HUMAN	10	0.882	0.4317	0.7523	0.0355
848	sp|P61604|CH10_HUMAN	10 kDa heat shock protein, mitochondrial OS=Homo sapiens GN=HSPE1 PE=1 SV=2	HUMAN	6	0.7936	0.0058	0.7323	0.0013
849	sp|Q9UGV2|NDRG3_HUMAN	Protein NDRG3 OS=Homo sapiens GN=NDRG3 PE=1 SV=2	HUMAN	7	0.7779	0.1801	0.9534	0.8146
850	sp|P62879|GBB2_HUMAN	Guanine nucleotide-binding protein G(I)/G(S)/G(T) subunit beta-2 OS=Homo sapiens GN=GNB2 PE=1 SV=3	HUMAN	7	1.0684	0.7131	1.3709	0.0906
851	sp|Q9NY87|SPNXC_HUMAN	Sperm protein associated with the nucleus on the X chromosome C OS=Homo sapiens GN=SPANXC PE=2 SV=1	HUMAN	13	1.4824		1.0694
852	sp|Q9Y3R5|DOP2_HUMAN	Protein dopey-2 OS=Homo sapiens GN=DOPEY2 PE=1 SV=5	HUMAN	6	0.8389	0.4602	1.2017	0.2368
853	sp|Q02878|RL6_HUMAN	60S ribosomal protein L6 OS=Homo sapiens GN=RPL6 PE=1 SV=3	HUMAN	6	1.0195	0.8611	0.9655	0.7477
854	sp|Q16531|DDB1_HUMAN	DNA damage-binding protein 1 OS=Homo sapiens GN=DDB1 PE=1 SV=1	HUMAN	6	1.0731	0.2062	0.922	0.3896
855	sp|Q9P2R3|ANFY1_HUMAN	Ankyrin repeat and FYVE domain-containing protein 1 OS=Homo sapiens GN=ANKFY1 PE=1 SV=2	HUMAN	6	1.0273	0.8806	1.1419	0.5108
856	sp|Q7L266|ASGL1_HUMAN	Isoaspartyl peptidase/L-asparaginase OS=Homo sapiens GN=ASRGL1 PE=1 SV=2	HUMAN	6	0.8182	0.0219	0.699	0.0015
857	sp|Q13085|ACACA_HUMAN	Acetyl-CoA carboxylase 1 OS=Homo sapiens GN=ACACA PE=1 SV=2	HUMAN	6	1.1145	0.4557	1.1167	0.6817
858	sp|P30085|KCY_HUMAN	UMP-CMP kinase OS=Homo sapiens GN=CMPK1 PE=1 SV=3	HUMAN	6	0.9906	0.9404	1.2605	0.2703
859	sp|Q15029|U5S1_HUMAN	116 kDa U5 small nuclear ribonucleoprotein component OS=Homo sapiens GN=EFTUD2 PE=1 SV=1	HUMAN	7	1.294	0.4868	1.4072	0.0078
860	sp|Q07021|C1QBP_HUMAN	Complement component 1 Q subcomponent-binding protein, mitochondrial OS=Homo sapiens GN=C1QBP PE=1 SV=1	HUMAN	6	0.7619	0.1191	0.889	0.4173
861	sp|P21741|MK_HUMAN	Midkine OS=Homo sapiens GN=MDK PE=1 SV=1	HUMAN	6	0.7202	0.1561	0.7896	0.0016
862	sp|P35270|SPRE_HUMAN	Sepiapterin reductase OS=Homo sapiens GN=SPR PE=1 SV=1	HUMAN	9	0.9708	0.792	1.2017	0.2502
863	sp|Q14738|2A5D_HUMAN	Serine/threonine-protein phosphatase 2A 56 kDa regulatory subunit delta isoform OS=Homo sapiens GN=PPP2R5D PE=1 SV=1	HUMAN	7	0.8804	0.2331	1.2148	0.2897
864	sp|P05198|IF2A_HUMAN	Eukaryotic translation initiation factor 2 subunit 1 OS=Homo sapiens GN=EIF2S1 PE=1 SV=3	HUMAN	6	1.1606	0.2864	1.1688	0.4267
865	sp|O95716|RAB3D_HUMAN	Ras-related protein Rab-3D OS=Homo sapiens GN=RAB3D PE=1 SV=1	HUMAN	8	1.1455	0.2179	1.2575	0.0497
866	sp|P61163|ACTZ_HUMAN	Alpha-centractin OS=Homo sapiens GN=ACTR1A PE=1 SV=1	HUMAN	7	1.0273	0.7277	0.8819	0.2212
867	sp|P09211|GSTP1_HUMAN	Glutathione S-transferase P OS=Homo sapiens GN=GSTP1 PE=1 SV=2	HUMAN	10	0.9886	0.9061	1.1759	0.0326
868	sp|Q8NEU8|DP13B_HUMAN	DCC-interacting protein 13-beta OS=Homo sapiens GN=APPL2 PE=1 SV=3	HUMAN	7	0.9604	0.6364	1.4209	0.017
869	sp|O75964|ATP5L_HUMAN	ATP synthase subunit g, mitochondrial OS=Homo sapiens GN=ATP5L PE=1 SV=3	HUMAN	6	0.8876	0.3374	0.8725	0.0829
870	sp|Q8N6Q3|CD177_HUMAN	CD177 antigen OS=Homo sapiens GN=CD177 PE=1 SV=2	HUMAN	8	1.2304	0.3794	1.3222	0.027
871	sp|Q93099|HGD_HUMAN	Homogentisate 1,2-dioxygenase OS=Homo sapiens GN=HGD PE=1 SV=2	HUMAN	7	0.973	0.8217	1.2766	0.0128
872	sp|P68366|TBA4A_HUMAN	Tubulin alpha-4A chain OS=Homo sapiens GN=TUBA4A PE=1 SV=1	HUMAN	36	1.0065	0.9538	1.3197	0.2245
873	sp|Q6P656|CO026_HUMAN	Uncharacterized protein C15orf26 OS=Homo sapiens GN=C15orf26 PE=2 SV=1	HUMAN	6	0.7474	0.0261	0.7859	0.0261
874	sp|Q7Z5L4|SPT19_HUMAN	Spermatogenesis-associated protein 19, mitochondrial OS=Homo sapiens GN=SPATA19 PE=1 SV=2	HUMAN	8	0.879	0.3745	0.8386	0.0421
875	sp|Q9BY14|TX101_HUMAN	Testis-expressed sequence 101 protein OS=Homo sapiens GN=TEX101 PE=2 SV=2	HUMAN	7	1.1445	0.2592	0.817	0.0259
876	sp|Q9HB07|MYG1_HUMAN	UPF0160 protein MYG1, mitochondrial OS=Homo sapiens GN=C12orf10 PE=1 SV=2	HUMAN	6	1.095	0.1661	0.9849	0.9041
877	sp|Q9BXW7|CECR5_HUMAN	Cat eye syndrome critical region protein 5 OS=Homo sapiens GN=CECR5 PE=1 SV=1	HUMAN	6	0.8317	0.2859	0.7001	0.0297
878	sp|P04179|SODM_HUMAN	Superoxide dismutase [Mn], mitochondrial OS=Homo sapiens GN=SOD2 PE=1 SV=2	HUMAN	6	0.8231	0.0507	0.8003	0.1141
879	sp|Q13505|MTX1_HUMAN	Metaxin-1 OS=Homo sapiens GN=MTX1 PE=1 SV=2	HUMAN	7	0.9687	0.6195	0.8855	0.0894
880	sp|Q9NWV4|CA123_HUMAN	UPF0587 protein C1orf123 OS=Homo sapiens GN=C1orf123 PE=1 SV=1	HUMAN	6	1.15	0.0682	1.1718	0.1517
881	sp|Q9H2U9|ADAM7_HUMAN	Disintegrin and metalloproteinase domain-containing protein 7 OS=Homo sapiens GN=ADAM7 PE=1 SV=3	HUMAN	6	1.5697	0	1.1132	0.4354
882	sp|Q5TCS8|KAD9_HUMAN	Adenylate kinase 9 OS=Homo sapiens GN=AK9 PE=1 SV=2	HUMAN	6	0.7862	0.0143	0.8767	0.3352
883	sp|Q8N0X2|SPG16_HUMAN	Sperm-associated antigen 16 protein OS=Homo sapiens GN=SPAG16 PE=2 SV=2	HUMAN	7	0.9298	0.5494	0.7657	0.2138
884	sp|O00487|PSDE_HUMAN	26S proteasome non-ATPase regulatory subunit 14 OS=Homo sapiens GN=PSMD14 PE=1 SV=1	HUMAN	7	1.0801	0.3961	1.0505	0.5946
885	sp|Q96RN1|S26A8_HUMAN	Testis anion transporter 1 OS=Homo sapiens GN=SLC26A8 PE=1 SV=1	HUMAN	6	0.8032	0.1911	0.8157	0.0854
886	sp|Q6UXI9|NPNT_HUMAN	Nephronectin OS=Homo sapiens GN=NPNT PE=2 SV=3	HUMAN	8	1.2649	0.066	1.3652	0.044
887	sp|Q92900|RENT1_HUMAN	Regulator of nonsense transcripts 1 OS=Homo sapiens GN=UPF1 PE=1 SV=2	HUMAN	6	1.0218	0.9454	0.9916	0.9698
888	sp|Q5T124|UBX11_HUMAN	UBX domain-containing protein 11 OS=Homo sapiens GN=UBXN11 PE=2 SV=2	HUMAN	6	0.739	0.0192	0.9071	0.3219
889	sp|P35625|TIMP3_HUMAN	Metalloproteinase inhibitor 3 OS=Homo sapiens GN=TIMP3 PE=1 SV=2	HUMAN	6	0.8952	0.0531	0.8851	0.3371
890	sp|Q8IXY8|PPIL6_HUMAN	Peptidyl-prolyl cis-trans isomerase-like 6 OS=Homo sapiens GN=PPIL6 PE=2 SV=1	HUMAN	6	0.631	0.0067	0.658	0.007
891	sp|Q16775|GLO2_HUMAN	Hydroxyacylglutathione hydrolase, mitochondrial OS=Homo sapiens GN=HAGH PE=1 SV=2	HUMAN	6	0.9768	0.759	0.7719	0.0078
892	sp|Q7Z5V6|PPR32_HUMAN	Protein phosphatase 1 regulatory subunit 32 OS=Homo sapiens GN=PPP1R32 PE=1 SV=1	HUMAN	6	0.909	0.1624	0.7345	0.0042
893	sp|Q9Y6J8|STYL1_HUMAN	Serine/threonine/tyrosine-interacting-like protein 1 OS=Homo sapiens GN=STYXL1 PE=2 SV=1	HUMAN	6	0.8962	0.2164	0.8239	0.4498
894	sp|P62277|RS13_HUMAN	40S ribosomal protein S13 OS=Homo sapiens GN=RPS13 PE=1 SV=2	HUMAN	6	1.0573	0.3795	1.0865	0.1559
895	sp|P31689|DNJA1_HUMAN	DnaJ homolog subfamily A member 1 OS=Homo sapiens GN=DNAJA1 PE=1 SV=2	HUMAN	8	1.4239	0.1088	1.4424	0.1359
896	sp|O43592|XPOT_HUMAN	Exportin-T OS=Homo sapiens GN=XPOT PE=1 SV=2	HUMAN	8	0.9062	0.5203	1.0201	0.7509
897	sp|Q5VYK3|ECM29_HUMAN	Proteasome-associated protein ECM29 homolog OS=Homo sapiens GN=ECM29 PE=1 SV=2	HUMAN	5	1.0257	0.8741	1.0641	0.6748
898	sp|P14555|PA2GA_HUMAN	Phospholipase A2, membrane associated OS=Homo sapiens GN=PLA2G2A PE=1 SV=2	HUMAN	6	0.8765	0.0523	1.4211	0.0022
899	sp|A8MYP8|ODF3B_HUMAN	Outer dense fiber protein 3B OS=Homo sapiens GN=ODF3B PE=2 SV=1	HUMAN	6	0.7709	0.0637	0.7458	0.0113
900	sp|Q8TAA3|PSA7L_HUMAN	Proteasome subunit alpha type-7-like OS=Homo sapiens GN=PSMA8 PE=1 SV=3	HUMAN	8	0.7803	0.0034	0.7379	0.0012
901	sp|P13010|XRCC5_HUMAN	X-ray repair cross-complementing protein 5 OS=Homo sapiens GN=XRCC5 PE=1 SV=3	HUMAN	6	1.4829	0.0001	1.3533	0.0151
902	sp|Q8TDB8|GTR14_HUMAN	Solute carrier family 2, facilitated glucose transporter member 14 OS=Homo sapiens GN=SLC2A14 PE=2 SV=1	HUMAN	9	0.8448	0.7394	0.7422	0.2448
903	sp|Q9UHP6|RTDR1_HUMAN	Rhabdoid tumor deletion region protein 1 OS=Homo sapiens GN=RTDR1 PE=2 SV=1	HUMAN	6	0.7445	0.0078	0.741	0.0049
904	sp|Q68CQ1|MROH7_HUMAN	Maestro heat-like repeat-containing protein family member 7 OS=Homo sapiens GN=MROH7 PE=2 SV=4	HUMAN	7	1.0525	0.8097	0.9451	0.5492
905	sp|Q13217|DNJC3_HUMAN	DnaJ homolog subfamily C member 3 OS=Homo sapiens GN=DNAJC3 PE=1 SV=1	HUMAN	6	1.2171	0.0562	0.9483	0.401
906	sp|P62249|RS16_HUMAN	40S ribosomal protein S16 OS=Homo sapiens GN=RPS16 PE=1 SV=2	HUMAN	7	1.1586	0.1831	1.0004	0.9968
907	sp|P37802|TAGL2_HUMAN	Transgelin-2 OS=Homo sapiens GN=TAGLN2 PE=1 SV=3	HUMAN	7	0.9331	0.4256	1.1981	0.4791
908	sp|Q93008|USP9X_HUMAN	Probable ubiquitin carboxyl-terminal hydrolase FAF-X OS=Homo sapiens GN=USP9X PE=1 SV=3	HUMAN	7	0.8935	0.5373	1.0157	0.9329
909	sp|P63241|IF5A1_HUMAN	Eukaryotic translation initiation factor 5A-1 OS=Homo sapiens GN=EIF5A PE=1 SV=2	HUMAN	8	1.4309	0.0127	1.4984	0.001
910	sp|Q16795|NDUA9_HUMAN	NADH dehydrogenase [ubiquinone] 1 alpha subcomplex subunit 9, mitochondrial OS=Homo sapiens GN=NDUFA9 PE=1 SV=2	HUMAN	7	0.9869	0.9059	0.9869	0.856
911	sp|Q6PGP7|TTC37_HUMAN	Tetratricopeptide repeat protein 37 OS=Homo sapiens GN=TTC37 PE=1 SV=1	HUMAN	7	1.1539	0.2274	1.0164	0.9347
912	sp|Q13098|CSN1_HUMAN	COP9 signalosome complex subunit 1 OS=Homo sapiens GN=GPS1 PE=1 SV=4	HUMAN	8	0.8566	0.3171	1.1682	0.4011
913	sp|Q14376|GALE_HUMAN	UDP-glucose 4-epimerase OS=Homo sapiens GN=GALE PE=1 SV=2	HUMAN	6	0.9335	0.6525	0.9632	0.6854
914	sp|P49720|PSB3_HUMAN	Proteasome subunit beta type-3 OS=Homo sapiens GN=PSMB3 PE=1 SV=2	HUMAN	5	0.845	0.1408	0.7991	0.0143
915	sp|Q9Y6D5|BIG2_HUMAN	Brefeldin A-inhibited guanine nucleotide-exchange protein 2 OS=Homo sapiens GN=ARFGEF2 PE=1 SV=3	HUMAN	7	1.24	0.0992	0.9183	0.3901
916	sp|O00154|BACH_HUMAN	Cytosolic acyl coenzyme A thioester hydrolase OS=Homo sapiens GN=ACOT7 PE=1 SV=3	HUMAN	6	0.7587	0.042	0.8753	0.0985
917	sp|Q8NFH5|NUP53_HUMAN	Nucleoporin NUP53 OS=Homo sapiens GN=NUP35 PE=1 SV=1	HUMAN	6	1.0151	0.894	0.7296	0.011
918	sp|P37837|TALDO_HUMAN	Transaldolase OS=Homo sapiens GN=TALDO1 PE=1 SV=2	HUMAN	6	1.1513	0.0967	0.9142	0.4907
919	sp|O75489|NDUS3_HUMAN	NADH dehydrogenase [ubiquinone] iron-sulfur protein 3, mitochondrial OS=Homo sapiens GN=NDUFS3 PE=1 SV=1	HUMAN	7	0.9984	0.9807	1.0054	0.968
920	sp|P01009|A1AT_HUMAN	Alpha-1-antitrypsin OS=Homo sapiens GN=SERPINA1 PE=1 SV=3	HUMAN	6	1.2969	0.0075	0.7813	0.0272
921	sp|Q8WXA2|PATE1_HUMAN	Prostate and testis expressed protein 1 OS=Homo sapiens GN=PATE1 PE=2 SV=1	HUMAN	8	1.3683	0.0795	0.934	0.4371
922	sp|P15735|PHKG2_HUMAN	Phosphorylase b kinase gamma catalytic chain, liver/testis isoform OS=Homo sapiens GN=PHKG2 PE=1 SV=1	HUMAN	6	1.0261	0.8626	0.9197	0.5254
923	sp|P35626|ARBK2_HUMAN	Beta-adrenergic receptor kinase 2 OS=Homo sapiens GN=ADRBK2 PE=1 SV=2	HUMAN	7	0.8004	0.1108	1.0173	0.9101
924	sp|Q6ZUB0|S31D4_HUMAN	Putative spermatogenesis-associated protein 31D4 OS=Homo sapiens GN=SPATA31D4 PE=5 SV=1	HUMAN	6	0.4943	0.0056	0.5922	0.0675
925	sp|P35080|PROF2_HUMAN	Profilin-2 OS=Homo sapiens GN=PFN2 PE=1 SV=3	HUMAN	6	0.9482	0.6697	1.1538	0.4828
926	sp|P10606|COX5B_HUMAN	Cytochrome c oxidase subunit 5B, mitochondrial OS=Homo sapiens GN=COX5B PE=1 SV=2	HUMAN	7	0.9558	0.6229	0.8596	0.0365
927	sp|P15374|UCHL3_HUMAN	Ubiquitin carboxyl-terminal hydrolase isozyme L3 OS=Homo sapiens GN=UCHL3 PE=1 SV=1	HUMAN	5	1.1667	0.1302	1.0774	0.4804
928	sp|Q96JB2|COG3_HUMAN	Conserved oligomeric Golgi complex subunit 3 OS=Homo sapiens GN=COG3 PE=1 SV=3	HUMAN	6	1.2278	0.0649	0.8393	0.295
929	sp|Q9H9E3|COG4_HUMAN	Conserved oligomeric Golgi complex subunit 4 OS=Homo sapiens GN=COG4 PE=1 SV=3	HUMAN	7	1.0933	0.5831	1.0744	0.6562
930	sp|P46781|RS9_HUMAN	40S ribosomal protein S9 OS=Homo sapiens GN=RPS9 PE=1 SV=3	HUMAN	6	1.0258	0.7779	1.0554	0.3444
931	sp|P25787|PSA2_HUMAN	Proteasome subunit alpha type-2 OS=Homo sapiens GN=PSMA2 PE=1 SV=2	HUMAN	6	1.0388	0.6694	0.8087	0.0734
932	sp|Q96A05|VATE2_HUMAN	V-type proton ATPase subunit E 2 OS=Homo sapiens GN=ATP6V1E2 PE=2 SV=1	HUMAN	7	0.9178	0.3598	0.8729	0.0811
933	sp|P38919|IF4A3_HUMAN	Eukaryotic initiation factor 4A-III OS=Homo sapiens GN=EIF4A3 PE=1 SV=4	HUMAN	6	1.4557	0.0377	1.1578	0.3522
934	sp|O43865|SAHH2_HUMAN	Putative adenosylhomocysteinase 2 OS=Homo sapiens GN=AHCYL1 PE=1 SV=2	HUMAN	7	1.0048	0.9751	1.0344	0.8791
935	sp|P07195|LDHB_HUMAN	L-lactate dehydrogenase B chain OS=Homo sapiens GN=LDHB PE=1 SV=2	HUMAN	7	0.9855	0.8724	1.0769	0.5232
936	sp|Q9UQE7|SMC3_HUMAN	Structural maintenance of chromosomes protein 3 OS=Homo sapiens GN=SMC3 PE=1 SV=2	HUMAN	6	1.7272	0.0417	1.5456	0.002
937	sp|P43487|RANG_HUMAN	Ran-specific GTPase-activating protein OS=Homo sapiens GN=RANBP1 PE=1 SV=1	HUMAN	7	1.6993	0.0279	1.7135	0.0035
938	sp|P25398|RS12_HUMAN	40S ribosomal protein S12 OS=Homo sapiens GN=RPS12 PE=1 SV=3	HUMAN	6	1.1815	0.027	1.0649	0.2885
939	sp|Q9UHR6|ZNHI2_HUMAN	Zinc finger HIT domain-containing protein 2 OS=Homo sapiens GN=ZNHIT2 PE=1 SV=1	HUMAN	5	1.0506	0.6184	0.9436	0.5763
940	sp|Q9UEW8|STK39_HUMAN	STE20/SPS1-related proline-alanine-rich protein kinase OS=Homo sapiens GN=STK39 PE=1 SV=3	HUMAN	7	1.0875	0.5994	1.3537	0.1171
941	sp|P22059|OSBP1_HUMAN	Oxysterol-binding protein 1 OS=Homo sapiens GN=OSBP PE=1 SV=1	HUMAN	6	1.0948	0.6302	1.2397	0.2629
942	sp|Q9BTX1|NDC1_HUMAN	Nucleoporin NDC1 OS=Homo sapiens GN=NDC1 PE=1 SV=2	HUMAN	7	0.9	0.2332	0.7422	0.0382
943	sp|P46060|RAGP1_HUMAN	Ran GTPase-activating protein 1 OS=Homo sapiens GN=RANGAP1 PE=1 SV=1	HUMAN	5	0.9933	0.9296	1.0133	0.9037
944	sp|P51159|RB27A_HUMAN	Ras-related protein Rab-27A OS=Homo sapiens GN=RAB27A PE=1 SV=3	HUMAN	8	1.0936	0.4844	1.2569	0.036
945	sp|Q9BXA6|TSSK6_HUMAN	Testis-specific serine/threonine-protein kinase 6 OS=Homo sapiens GN=TSSK6 PE=1 SV=1	HUMAN	6	0.81	0.1842	0.7818	0.0442
946	sp|Q15370|ELOB_HUMAN	Transcription elongation factor B polypeptide 2 OS=Homo sapiens GN=TCEB2 PE=1 SV=1	HUMAN	6	1.1294	0.1376	1.1164	0.2225
947	sp|Q9NS86|LANC2_HUMAN	LanC-like protein 2 OS=Homo sapiens GN=LANCL2 PE=1 SV=1	HUMAN	6	1.0791	0.7272	1.142	0.399
948	sp|P16402|H13_HUMAN	Histone H1.3 OS=Homo sapiens GN=HIST1H1D PE=1 SV=2	HUMAN	5	1.0125	0.9297	1.011	0.9211
949	sp|P20674|COX5A_HUMAN	Cytochrome c oxidase subunit 5A, mitochondrial OS=Homo sapiens GN=COX5A PE=1 SV=2	HUMAN	8	1.0305	0.8127	0.8594	0.0678
950	sp|P02649|APOE_HUMAN	Apolipoprotein E OS=Homo sapiens GN=APOE PE=1 SV=1	HUMAN	6	0.9176	0.3165	0.9052	0.2345
951	sp|Q7L2H7|EIF3M_HUMAN	Eukaryotic translation initiation factor 3 subunit M OS=Homo sapiens GN=EIF3M PE=1 SV=1	HUMAN	6	0.8302	0.2881	0.9967	0.986
952	sp|P78406|RAE1L_HUMAN	mRNA export factor OS=Homo sapiens GN=RAE1 PE=1 SV=1	HUMAN	5	1.1169	0.3555	0.8976	0.2333
953	sp|P56537|IF6_HUMAN	Eukaryotic translation initiation factor 6 OS=Homo sapiens GN=EIF6 PE=1 SV=1	HUMAN	6	0.9922	0.9371	0.9274	0.6233
954	sp|Q499Z3|SLNL1_HUMAN	Schlafen-like protein 1 OS=Homo sapiens GN=SLFNL1 PE=2 SV=2	HUMAN	5	0.7274	0.0157	0.7872	0.029
955	sp|Q8NE09|RGS22_HUMAN	Regulator of G-protein signaling 22 OS=Homo sapiens GN=RGS22 PE=1 SV=3	HUMAN	7	0.676	0.008	0.8093	0.0988
956	sp|P01033|TIMP1_HUMAN	Metalloproteinase inhibitor 1 OS=Homo sapiens GN=TIMP1 PE=1 SV=1	HUMAN	6	1.4745	0.0183	0.8025	0.2174
957	sp|Q9HAE3|EFCB1_HUMAN	EF-hand calcium-binding domain-containing protein 1 OS=Homo sapiens GN=EFCAB1 PE=2 SV=1	HUMAN	6	0.6732	0.0993	0.7511	0.129
958	sp|P61158|ARP3_HUMAN	Actin-related protein 3 OS=Homo sapiens GN=ACTR3 PE=1 SV=3	HUMAN	6	1.024	0.8371	0.9126	0.7009
959	sp|O75396|SC22B_HUMAN	Vesicle-trafficking protein SEC22b OS=Homo sapiens GN=SEC22B PE=1 SV=4	HUMAN	6	1.236	0.0787	1.2991	0.0129
960	sp|O00391|QSOX1_HUMAN	Sulfhydryl oxidase 1 OS=Homo sapiens GN=QSOX1 PE=1 SV=3	HUMAN	5	1.1079	0.3803	0.7994	0.0811
961	sp|Q9UHG3|PCYOX_HUMAN	Prenylcysteine oxidase 1 OS=Homo sapiens GN=PCYOX1 PE=1 SV=3	HUMAN	6	0.8882	0.2002	1.065	0.4143
962	sp|P39019|RS19_HUMAN	40S ribosomal protein S19 OS=Homo sapiens GN=RPS19 PE=1 SV=2	HUMAN	5	1.0649	0.4287	0.9847	0.8525
963	sp|Q9H0B8|CRLD2_HUMAN	Cysteine-rich secretory protein LCCL domain-containing 2 OS=Homo sapiens GN=CRISPLD2 PE=1 SV=1	HUMAN	5	1.0545	0.8912	1.0586	0.7385
964	sp|P40121|CAPG_HUMAN	Macrophage-capping protein OS=Homo sapiens GN=CAPG PE=1 SV=2	HUMAN	6	0.9294	0.3399	1.0902	0.69
965	sp|Q14254|FLOT2_HUMAN	Flotillin-2 OS=Homo sapiens GN=FLOT2 PE=1 SV=2	HUMAN	5	0.9458	0.6311	0.9102	0.3735
966	sp|O60343|TBCD4_HUMAN	TBC1 domain family member 4 OS=Homo sapiens GN=TBC1D4 PE=1 SV=2	HUMAN	6	0.9961	0.9741	1.084	0.589
967	sp|Q96I99|SUCB2_HUMAN	Succinyl-CoA ligase [GDP-forming] subunit beta, mitochondrial OS=Homo sapiens GN=SUCLG2 PE=1 SV=2	HUMAN	6	1.0636	0.5569	0.9377	0.5283
968	sp|P24666|PPAC_HUMAN	Low molecular weight phosphotyrosine protein phosphatase OS=Homo sapiens GN=ACP1 PE=1 SV=3	HUMAN	7	1.245	0.1785	1.0538	0.6941
969	sp|P28072|PSB6_HUMAN	Proteasome subunit beta type-6 OS=Homo sapiens GN=PSMB6 PE=1 SV=4	HUMAN	6	0.8635	0.0961	0.8109	0.1686
970	sp|Q8NFF5|FAD1_HUMAN	FAD synthase OS=Homo sapiens GN=FLAD1 PE=1 SV=1	HUMAN	5	0.8351	0.3703	0.849	0.2971
971	sp|P61916|NPC2_HUMAN	Epididymal secretory protein E1 OS=Homo sapiens GN=NPC2 PE=1 SV=1	HUMAN	5	1.2574	0.0277	0.74	0.0022
972	sp|Q96LK8|SPT32_HUMAN	Spermatogenesis-associated protein 32 OS=Homo sapiens GN=SPATA32 PE=1 SV=3	HUMAN	6	0.813	0.0209	0.8027	0.0273
973	sp|Q9NZC3|GDE1_HUMAN	Glycerophosphodiester phosphodiesterase 1 OS=Homo sapiens GN=GDE1 PE=1 SV=1	HUMAN	5	0.8541	0.035	0.7914	0.0068
974	sp|P49901|MCSP_HUMAN	Sperm mitochondrial-associated cysteine-rich protein OS=Homo sapiens GN=SMCP PE=2 SV=2	HUMAN	10	0.5228	0.0079	0.5131	0.0032
975	sp|P67870|CSK2B_HUMAN	Casein kinase II subunit beta OS=Homo sapiens GN=CSNK2B PE=1 SV=1	HUMAN	8	0.9912	0.9455	0.7691	0.0137
976	sp|P22570|ADRO_HUMAN	NADPH:adrenodoxin oxidoreductase, mitochondrial OS=Homo sapiens GN=FDXR PE=1 SV=3	HUMAN	6	0.9166	0.6901	0.8958	0.3351
977	sp|Q15631|TSN_HUMAN	Translin OS=Homo sapiens GN=TSN PE=1 SV=1	HUMAN	7	1.0433	0.736	0.8318	0.0849
978	sp|P03973|SLPI_HUMAN	Antileukoproteinase OS=Homo sapiens GN=SLPI PE=1 SV=2	HUMAN	6	1.0648	0.3269	1.0281	0.5642
979	sp|P14866|HNRPL_HUMAN	Heterogeneous nuclear ribonucleoprotein L OS=Homo sapiens GN=HNRNPL PE=1 SV=2	HUMAN	5	1.8822	0.0098	1.6103	0.004
980	sp|P55145|MANF_HUMAN	Mesencephalic astrocyte-derived neurotrophic factor OS=Homo sapiens GN=MANF PE=1 SV=3	HUMAN	8	1.0318	0.7287	1.1502	0.0583
981	sp|Q7Z745|MRO2B_HUMAN	Maestro heat-like repeat-containing protein family member 2B OS=Homo sapiens GN=MROH2B PE=2 SV=3	HUMAN	6	1.2191	0.0432	0.9317	0.4139
982	sp|Q5T681|CJ062_HUMAN	Uncharacterized protein C10orf62 OS=Homo sapiens GN=C10orf62 PE=1 SV=1	HUMAN	6	0.8495	0.187	0.7983	0.0077
983	sp|O00505|IMA4_HUMAN	Importin subunit alpha-4 OS=Homo sapiens GN=KPNA3 PE=1 SV=2	HUMAN	7	1.3107	0.1747	1.1439	0.6432
984	sp|P08865|RSSA_HUMAN	40S ribosomal protein SA OS=Homo sapiens GN=RPSA PE=1 SV=4	HUMAN	8	1.081	0.5073	0.9504	0.7601
985	sp|Q8WUK0|PTPM1_HUMAN	Phosphatidylglycerophosphatase and protein-tyrosine phosphatase 1 OS=Homo sapiens GN=PTPMT1 PE=1 SV=1	HUMAN	5	0.9486	0.7971	0.8347	0.2349
986	sp|O75531|BAF_HUMAN	Barrier-to-autointegration factor OS=Homo sapiens GN=BANF1 PE=1 SV=1	HUMAN	6	0.7463	0.0067	0.7648	0.0092
987	sp|Q6P3X3|TTC27_HUMAN	Tetratricopeptide repeat protein 27 OS=Homo sapiens GN=TTC27 PE=1 SV=1	HUMAN	7	0.9618	0.7472	1.0187	0.8499
988	sp|O00429|DNM1L_HUMAN	Dynamin-1-like protein OS=Homo sapiens GN=DNM1L PE=1 SV=2	HUMAN	6	1.1911	0.2621	1.4777	0.1528
989	sp|P19784|CSK22_HUMAN	Casein kinase II subunit alpha' OS=Homo sapiens GN=CSNK2A2 PE=1 SV=1	HUMAN	8	0.9988	0.9882	0.8448	0.0351
990	sp|P42126|ECI1_HUMAN	Enoyl-CoA delta isomerase 1, mitochondrial OS=Homo sapiens GN=ECI1 PE=1 SV=1	HUMAN	5	0.8441	0.035	0.8081	0.0152
991	sp|O43432|IF4G3_HUMAN	Eukaryotic translation initiation factor 4 gamma 3 OS=Homo sapiens GN=EIF4G3 PE=1 SV=2	HUMAN	8	1.2357	0.133	0.9418	0.7769
992	sp|Q9NZM1|MYOF_HUMAN	Myoferlin OS=Homo sapiens GN=MYOF PE=1 SV=1	HUMAN	5	1.1699	0.0537	0.69	0.0261
993	sp|Q2M329|CCD96_HUMAN	Coiled-coil domain-containing protein 96 OS=Homo sapiens GN=CCDC96 PE=2 SV=2	HUMAN	5	0.8007	0.2826	0.7248	0.0292
994	sp|P52306|GDS1_HUMAN	Rap1 GTPase-GDP dissociation stimulator 1 OS=Homo sapiens GN=RAP1GDS1 PE=1 SV=3	HUMAN	5	1.142	0.5926	1.2631	0.2784
995	sp|P30038|AL4A1_HUMAN	Delta-1-pyrroline-5-carboxylate dehydrogenase, mitochondrial OS=Homo sapiens GN=ALDH4A1 PE=1 SV=3	HUMAN	6	1.3041	0.2897	0.7189	0.1493
996	sp|Q12904|AIMP1_HUMAN	Aminoacyl tRNA synthase complex-interacting multifunctional protein 1 OS=Homo sapiens GN=AIMP1 PE=1 SV=2	HUMAN	6	1.0655	0.548	0.8907	0.5605
997	sp|Q13510|ASAH1_HUMAN	Acid ceramidase OS=Homo sapiens GN=ASAH1 PE=1 SV=5	HUMAN	5	1.0078	0.8975	0.8872	0.245
998	sp|Q9H3U7|SMOC2_HUMAN	SPARC-related modular calcium-binding protein 2 OS=Homo sapiens GN=SMOC2 PE=2 SV=2	HUMAN	5	0.827	0.054	0.8212	0.0617
999	sp|P62979|RS27A_HUMAN	Ubiquitin-40S ribosomal protein S27a OS=Homo sapiens GN=RPS27A PE=1 SV=2	HUMAN	6	0.9826	0.8429	0.9319	0.3122
1000	sp|P62826|RAN_HUMAN	GTP-binding nuclear protein Ran OS=Homo sapiens GN=RAN PE=1 SV=3	HUMAN	6	2.0637	0.0002	1.6562	0.002
1001	sp|P29218|IMPA1_HUMAN	Inositol monophosphatase 1 OS=Homo sapiens GN=IMPA1 PE=1 SV=1	HUMAN	7	1.2432	0.0158	0.9382	0.3481
1002	sp|Q9H223|EHD4_HUMAN	EH domain-containing protein 4 OS=Homo sapiens GN=EHD4 PE=1 SV=1	HUMAN	6	1.0301	0.8423	0.8347	0.4581
1003	sp|Q9P2T0|THEG_HUMAN	Testicular haploid expressed gene protein OS=Homo sapiens GN=THEG PE=1 SV=1	HUMAN	5	0.881	0.3955	0.7276	0.0039
1004	sp|Q9Y6B6|SAR1B_HUMAN	GTP-binding protein SAR1b OS=Homo sapiens GN=SAR1B PE=1 SV=1	HUMAN	5	1.406	0.1214	1.1853	0.2387
1005	sp|P61081|UBC12_HUMAN	NEDD8-conjugating enzyme Ubc12 OS=Homo sapiens GN=UBE2M PE=1 SV=1	HUMAN	5	1.3301	0.043	1.275	0.0652
1006	sp|Q9BX68|HINT2_HUMAN	Histidine triad nucleotide-binding protein 2, mitochondrial OS=Homo sapiens GN=HINT2 PE=1 SV=1	HUMAN	5	0.8924	0.3925	0.7761	0.0086
1007	sp|P24534|EF1B_HUMAN	Elongation factor 1-beta OS=Homo sapiens GN=EEF1B2 PE=1 SV=3	HUMAN	8	1.4011	0.0017	1.1214	0.0825
1008	sp|P38567|HYALP_HUMAN	Hyaluronidase PH-20 OS=Homo sapiens GN=SPAM1 PE=1 SV=1	HUMAN	6	0.7414	0.0029	0.7247	0.0289
1009	sp|Q99536|VAT1_HUMAN	Synaptic vesicle membrane protein VAT-1 homolog OS=Homo sapiens GN=VAT1 PE=1 SV=2	HUMAN	5	0.9502	0.6804	0.8404	0.0633
1010	sp|P19404|NDUV2_HUMAN	NADH dehydrogenase [ubiquinone] flavoprotein 2, mitochondrial OS=Homo sapiens GN=NDUFV2 PE=1 SV=2	HUMAN	5	0.9037	0.172	0.7997	0.067
1011	sp|O43143|DHX15_HUMAN	Putative pre-mRNA-splicing factor ATP-dependent RNA helicase DHX15 OS=Homo sapiens GN=DHX15 PE=1 SV=2	HUMAN	5	1.6046	0.0248	1.9201	0.0008
1012	sp|P54819|KAD2_HUMAN	Adenylate kinase 2, mitochondrial OS=Homo sapiens GN=AK2 PE=1 SV=2	HUMAN	6	1.0186	0.883	0.9754	0.8767
1013	sp|Q9Y3I0|RTCB_HUMAN	tRNA-splicing ligase RtcB homolog OS=Homo sapiens GN=RTCB PE=1 SV=1	HUMAN	4	1.3193	0.0549	1.3137	0.0554
1014	sp|P22732|GTR5_HUMAN	Solute carrier family 2, facilitated glucose transporter member 5 OS=Homo sapiens GN=SLC2A5 PE=1 SV=1	HUMAN	6	0.6552	0.0058	0.657	0.0083
1015	sp|Q8TBX8|PI42C_HUMAN	Phosphatidylinositol 5-phosphate 4-kinase type-2 gamma OS=Homo sapiens GN=PIP4K2C PE=1 SV=3	HUMAN	5	1.2538	0.1462	1.3308	0.0195
1016	sp|Q8IYS2|K2013_HUMAN	Uncharacterized protein KIAA2013 OS=Homo sapiens GN=KIAA2013 PE=2 SV=1	HUMAN	5	1.3944	0.2263	0.8716	0.4244
1017	sp|P05154|IPSP_HUMAN	Plasma serine protease inhibitor OS=Homo sapiens GN=SERPINA5 PE=1 SV=3	HUMAN	5	1.0547	0.5411	0.9534	0.7489
1018	sp|P36578|RL4_HUMAN	60S ribosomal protein L4 OS=Homo sapiens GN=RPL4 PE=1 SV=5	HUMAN	5	1.0139	0.9198	0.9344	0.552
1019	sp|Q9Y614|ACL7B_HUMAN	Actin-like protein 7B OS=Homo sapiens GN=ACTL7B PE=2 SV=1	HUMAN	6	1.4709	0.0063	1.3535	0.4461
1020	sp|Q15717|ELAV1_HUMAN	ELAV-like protein 1 OS=Homo sapiens GN=ELAVL1 PE=1 SV=2	HUMAN	5	1.7848	0.0135	1.5364	0.0196
1021	sp|O75306|NDUS2_HUMAN	NADH dehydrogenase [ubiquinone] iron-sulfur protein 2, mitochondrial OS=Homo sapiens GN=NDUFS2 PE=1 SV=2	HUMAN	5	1.0133	0.8316	0.7955	0.0184
1022	sp|P04899|GNAI2_HUMAN	Guanine nucleotide-binding protein G(i) subunit alpha-2 OS=Homo sapiens GN=GNAI2 PE=1 SV=3	HUMAN	7	1.0832	0.4386	0.9841	0.909
1023	sp|P53004|BIEA_HUMAN	Biliverdin reductase A OS=Homo sapiens GN=BLVRA PE=1 SV=2	HUMAN	5	0.9023	0.3607	1.2842	0.2115
1024	sp|Q15102|PA1B3_HUMAN	Platelet-activating factor acetylhydrolase IB subunit gamma OS=Homo sapiens GN=PAFAH1B3 PE=1 SV=1	HUMAN	5	1.0939	0.3739	1.2506	0.06
1025	sp|P12036|NFH_HUMAN	Neurofilament heavy polypeptide OS=Homo sapiens GN=NEFH PE=1 SV=4	HUMAN	8	0.9056	0.1672	1.0818	0.5265
1026	sp|P80188|NGAL_HUMAN	Neutrophil gelatinase-associated lipocalin OS=Homo sapiens GN=LCN2 PE=1 SV=2	HUMAN	5	1.2653	0.0385	1.1289	0.5458
1027	sp|Q06481|APLP2_HUMAN	Amyloid-like protein 2 OS=Homo sapiens GN=APLP2 PE=1 SV=2	HUMAN	5	1.2408	0.1741	0.7955	0.2955
1028	sp|P28482|MK01_HUMAN	Mitogen-activated protein kinase 1 OS=Homo sapiens GN=MAPK1 PE=1 SV=3	HUMAN	5	1.1222	0.1904	1.282	0.079
1029	sp|P60673|PROF3_HUMAN	Profilin-3 OS=Homo sapiens GN=PFN3 PE=2 SV=1	HUMAN	6	0.5285	0.0046	0.6428	0.0059
1030	sp|Q9NR45|SIAS_HUMAN	Sialic acid synthase OS=Homo sapiens GN=NANS PE=1 SV=2	HUMAN	6	0.9257	0.2454	1.1141	0.5243
1031	sp|Q53SZ7|PRR30_HUMAN	Proline-rich protein 30 OS=Homo sapiens GN=PRR30 PE=2 SV=1	HUMAN	5	0.7444	0.2385	0.808	0.5907
1032	sp|P49915|GUAA_HUMAN	GMP synthase [glutamine-hydrolyzing] OS=Homo sapiens GN=GMPS PE=1 SV=1	HUMAN	5	1.4588	0.0258	1.1979	0.1974
1033	sp|Q13043|STK4_HUMAN	Serine/threonine-protein kinase 4 OS=Homo sapiens GN=STK4 PE=1 SV=2	HUMAN	6	1.2945	0.1789	0.4982	0.3333
1034	sp|P41091|IF2G_HUMAN	Eukaryotic translation initiation factor 2 subunit 3 OS=Homo sapiens GN=EIF2S3 PE=1 SV=3	HUMAN	5	1.1538	0.1811	0.9614	0.8041
1035	sp|P40616|ARL1_HUMAN	ADP-ribosylation factor-like protein 1 OS=Homo sapiens GN=ARL1 PE=1 SV=1	HUMAN	6	0.8285	0.1095	0.7186	0.0052
1036	sp|Q8IXS2|CCD65_HUMAN	Coiled-coil domain-containing protein 65 OS=Homo sapiens GN=CCDC65 PE=1 SV=2	HUMAN	5	0.9014	0.4326	0.7612	0.0201
1037	sp|P62263|RS14_HUMAN	40S ribosomal protein S14 OS=Homo sapiens GN=RPS14 PE=1 SV=3	HUMAN	5	1.0779	0.4401	0.9883	0.8969
1038	sp|Q96AQ6|PBIP1_HUMAN	Pre-B-cell leukemia transcription factor-interacting protein 1 OS=Homo sapiens GN=PBXIP1 PE=1 SV=1	HUMAN	8	1.4097	0.1371	1.3918	0.1084
1039	sp|Q6XQN6|PNCB_HUMAN	Nicotinate phosphoribosyltransferase OS=Homo sapiens GN=NAPRT1 PE=1 SV=2	HUMAN	5	0.892	0.6527	0.9799	0.9032
1040	sp|Q8N8N7|PTGR2_HUMAN	Prostaglandin reductase 2 OS=Homo sapiens GN=PTGR2 PE=1 SV=1	HUMAN	6	1.1679	0.2737	1.0159	0.9199
1041	sp|P12235|ADT1_HUMAN	ADP/ATP translocase 1 OS=Homo sapiens GN=SLC25A4 PE=1 SV=4	HUMAN	12	0.985	0.8493	0.9586	0.6076
1042	sp|P31946|1433B_HUMAN	14-3-3 protein beta/alpha OS=Homo sapiens GN=YWHAB PE=1 SV=3	HUMAN	11	0.9272	0.5703	1.3944	0.1767
1043	sp|Q9UJ83|HACL1_HUMAN	2-hydroxyacyl-CoA lyase 1 OS=Homo sapiens GN=HACL1 PE=1 SV=2	HUMAN	5	1.2205	0.0774	1.1017	0.3938
1044	sp|Q9H1E5|TMX4_HUMAN	Thioredoxin-related transmembrane protein 4 OS=Homo sapiens GN=TMX4 PE=1 SV=1	HUMAN	7	1.1931	0.3998	1.1228	0.1651
1045	sp|Q15369|ELOC_HUMAN	Transcription elongation factor B polypeptide 1 OS=Homo sapiens GN=TCEB1 PE=1 SV=1	HUMAN	5	1.0649	0.4085	0.936	0.3839
1046	sp|P82909|RT36_HUMAN	28S ribosomal protein S36, mitochondrial OS=Homo sapiens GN=MRPS36 PE=1 SV=2	HUMAN	5	0.9429	0.5357	0.7837	0.1514
1047	sp|P60510|PP4C_HUMAN	Serine/threonine-protein phosphatase 4 catalytic subunit OS=Homo sapiens GN=PPP4C PE=1 SV=1	HUMAN	7	1.3052	0.2953	0.9929	0.9153
1048	sp|P08246|ELNE_HUMAN	Neutrophil elastase OS=Homo sapiens GN=ELANE PE=1 SV=1	HUMAN	5	0.6556	0.3431	0.8431	0.3724
1049	sp|Q8IYM1|SEP12_HUMAN	Septin-12 OS=Homo sapiens GN=SEPT12 PE=1 SV=1	HUMAN	5	0.8529	0.579	0.715	0.0343
1050	sp|Q9NWU1|OXSM_HUMAN	3-oxoacyl-[acyl-carrier-protein] synthase, mitochondrial OS=Homo sapiens GN=OXSM PE=1 SV=1	HUMAN	5	0.9758	0.8706	1.0064	0.9663
1051	sp|Q9BQA1|MEP50_HUMAN	Methylosome protein 50 OS=Homo sapiens GN=WDR77 PE=1 SV=1	HUMAN	5	1.08	0.5747	1.0001	0.9993
1052	sp|Q8WZ59|TM190_HUMAN	Transmembrane protein 190 OS=Homo sapiens GN=TMEM190 PE=2 SV=1	HUMAN	6	0.593	0.0016	0.6229	0.0031
1053	sp|O00170|AIP_HUMAN	AH receptor-interacting protein OS=Homo sapiens GN=AIP PE=1 SV=2	HUMAN	6	0.8757	0.4152	0.967	0.8276
1054	sp|P0CG33|GOG6D_HUMAN	Putative golgin subfamily A member 6D OS=Homo sapiens GN=GOLGA6D PE=5 SV=1	HUMAN	5	1.1449	0.2279	0.85	0.3924
1055	sp|P60953|CDC42_HUMAN	Cell division control protein 42 homolog OS=Homo sapiens GN=CDC42 PE=1 SV=2	HUMAN	7	0.9426	0.6684	1.125	0.4415
1056	sp|O95834|EMAL2_HUMAN	Echinoderm microtubule-associated protein-like 2 OS=Homo sapiens GN=EML2 PE=2 SV=1	HUMAN	4	0.96	0.7772	0.8636	0.4839
1057	sp|O60423|AT8B3_HUMAN	Phospholipid-transporting ATPase IK OS=Homo sapiens GN=ATP8B3 PE=2 SV=4	HUMAN	7	0.512	0.0291	0.9306	0.3981
1058	sp|Q13813|SPTN1_HUMAN	Spectrin alpha chain, non-erythrocytic 1 OS=Homo sapiens GN=SPTAN1 PE=1 SV=3	HUMAN	6	1.1893	0.402	2.7174	0.053
1059	sp|P06865|HEXA_HUMAN	Beta-hexosaminidase subunit alpha OS=Homo sapiens GN=HEXA PE=1 SV=2	HUMAN	5	1.2547	0.0203	0.922	0.5556
1060	sp|P49770|EI2BB_HUMAN	Translation initiation factor eIF-2B subunit beta OS=Homo sapiens GN=EIF2B2 PE=1 SV=3	HUMAN	5	1.1705	0.0773	1.0045	0.9771
1061	sp|Q96HS1|PGAM5_HUMAN	Serine/threonine-protein phosphatase PGAM5, mitochondrial OS=Homo sapiens GN=PGAM5 PE=1 SV=2	HUMAN	5	0.967	0.7785	0.8317	0.0793
1062	sp|Q07866|KLC1_HUMAN	Kinesin light chain 1 OS=Homo sapiens GN=KLC1 PE=1 SV=2	HUMAN	5	1.0512	0.5675	1.1698	0.5004
1063	sp|O75425|MSPD3_HUMAN	Motile sperm domain-containing protein 3 OS=Homo sapiens GN=MOSPD3 PE=2 SV=1	HUMAN	5	0.8597	0.2453	0.8169	0.2771
1064	sp|Q9H503|BAFL_HUMAN	Barrier-to-autointegration factor-like protein OS=Homo sapiens GN=BANF2 PE=1 SV=1	HUMAN	6	0.7157	0.0717	0.7096	0.0055
1065	sp|P55036|PSMD4_HUMAN	26S proteasome non-ATPase regulatory subunit 4 OS=Homo sapiens GN=PSMD4 PE=1 SV=1	HUMAN	6	1.1548	0.3062	1.3222	0.1028
1066	sp|Q07020|RL18_HUMAN	60S ribosomal protein L18 OS=Homo sapiens GN=RPL18 PE=1 SV=2	HUMAN	5	0.9697	0.9007	1.0292	0.6688
1067	sp|Q96KC9|CABS1_HUMAN	Calcium-binding and spermatid-specific protein 1 OS=Homo sapiens GN=CABS1 PE=2 SV=3	HUMAN	5	1.4159	0.0111	1.0596	0.7464
1068	sp|Q96KX0|LYZL4_HUMAN	Lysozyme-like protein 4 OS=Homo sapiens GN=LYZL4 PE=2 SV=1	HUMAN	5	0.7382	0.0562	0.7328	0.0115
1069	sp|Q99627|CSN8_HUMAN	COP9 signalosome complex subunit 8 OS=Homo sapiens GN=COPS8 PE=1 SV=1	HUMAN	6	1.1462	0.1437	1.0495	0.6182
1070	sp|P16104|H2AX_HUMAN	Histone H2AX OS=Homo sapiens GN=H2AFX PE=1 SV=2	HUMAN	5	0.6702	0.2062	1.0057	0.9706
1071	sp|Q9P2H3|IFT80_HUMAN	Intraflagellar transport protein 80 homolog OS=Homo sapiens GN=IFT80 PE=1 SV=3	HUMAN	6	1.0732	0.5547	0.9434	0.565
1072	sp|P14927|QCR7_HUMAN	Cytochrome b-c1 complex subunit 7 OS=Homo sapiens GN=UQCRB PE=1 SV=2	HUMAN	8	0.9315	0.3486	0.8755	0.1046
1073	sp|Q9Y6G9|DC1L1_HUMAN	Cytoplasmic dynein 1 light intermediate chain 1 OS=Homo sapiens GN=DYNC1LI1 PE=1 SV=3	HUMAN	5	1.3664	0.0583	1.3099	0.289
1074	sp|Q06323|PSME1_HUMAN	Proteasome activator complex subunit 1 OS=Homo sapiens GN=PSME1 PE=1 SV=1	HUMAN	8	0.8431	0.1117	1.4351	0.0774
1075	sp|Q9NYU2|UGGG1_HUMAN	UDP-glucose:glycoprotein glucosyltransferase 1 OS=Homo sapiens GN=UGGT1 PE=1 SV=3	HUMAN	5	1.1598	0.4771	1.0423	0.7443
1076	sp|Q9UFN0|NPS3A_HUMAN	Protein NipSnap homolog 3A OS=Homo sapiens GN=NIPSNAP3A PE=1 SV=2	HUMAN	7	0.7705	0.0903	0.7092	0.0038
1077	sp|P17174|AATC_HUMAN	Aspartate aminotransferase, cytoplasmic OS=Homo sapiens GN=GOT1 PE=1 SV=3	HUMAN	6	0.8808	0.0484	0.8548	0.1927
1078	sp|Q05469|LIPS_HUMAN	Hormone-sensitive lipase OS=Homo sapiens GN=LIPE PE=1 SV=4	HUMAN	6	0.8567	0.2091	0.8946	0.1917
1079	sp|P32119|PRDX2_HUMAN	Peroxiredoxin-2 OS=Homo sapiens GN=PRDX2 PE=1 SV=5	HUMAN	8	0.8486	0.0264	1.0939	0.4688
1080	sp|Q92878|RAD50_HUMAN	DNA repair protein RAD50 OS=Homo sapiens GN=RAD50 PE=1 SV=1	HUMAN	5	1.3772	0.1245	1.3657	0.07
1081	sp|Q13564|ULA1_HUMAN	NEDD8-activating enzyme E1 regulatory subunit OS=Homo sapiens GN=NAE1 PE=1 SV=1	HUMAN	5	1.0751	0.2935	0.9616	0.7323
1082	sp|Q5T0N1|TTC18_HUMAN	Tetratricopeptide repeat protein 18 OS=Homo sapiens GN=TTC18 PE=2 SV=3	HUMAN	5	0.8532	0.36	0.5769	0.0072
1083	sp|Q7L5N1|CSN6_HUMAN	COP9 signalosome complex subunit 6 OS=Homo sapiens GN=COPS6 PE=1 SV=1	HUMAN	5	0.9932	0.9397	1.3589	0.04
1084	sp|Q15019|SEPT2_HUMAN	Septin-2 OS=Homo sapiens GN=SEPT2 PE=1 SV=1	HUMAN	5	1.1041	0.2714	1.2736	0.0386
1085	sp|Q96M95|CCD42_HUMAN	Coiled-coil domain-containing protein 42A OS=Homo sapiens GN=CCDC42 PE=2 SV=2	HUMAN	5	0.6751	0.0098	0.8515	0.1234
1086	sp|Q8IZP9|GPR64_HUMAN	G-protein coupled receptor 64 OS=Homo sapiens GN=GPR64 PE=1 SV=2	HUMAN	7	1.1554	0.3897	0.8099	0.0593
1087	sp|P52948|NUP98_HUMAN	Nuclear pore complex protein Nup98-Nup96 OS=Homo sapiens GN=NUP98 PE=1 SV=4	HUMAN	4	1.092	0.1959	0.9889	0.8625
1088	sp|P15531|NDKA_HUMAN	Nucleoside diphosphate kinase A OS=Homo sapiens GN=NME1 PE=1 SV=1	HUMAN	5	1.0083	0.902	1.0571	0.4267
1089	sp|Q9H2U2|IPYR2_HUMAN	Inorganic pyrophosphatase 2, mitochondrial OS=Homo sapiens GN=PPA2 PE=1 SV=2	HUMAN	5	1.0038	0.9742	0.82	0.05
1090	sp|O00178|GTPB1_HUMAN	GTP-binding protein 1 OS=Homo sapiens GN=GTPBP1 PE=1 SV=3	HUMAN	5	0.6745	0.3066	1.0225	0.9244
1091	sp|Q02809|PLOD1_HUMAN	Procollagen-lysine,2-oxoglutarate 5-dioxygenase 1 OS=Homo sapiens GN=PLOD1 PE=1 SV=2	HUMAN	5	1.2881	0.2363	1.1047	0.6122
1092	sp|P33316|DUT_HUMAN	Deoxyuridine 5'-triphosphate nucleotidohydrolase, mitochondrial OS=Homo sapiens GN=DUT PE=1 SV=4	HUMAN	5	0.9498	0.4837	0.7855	0.0389
1093	sp|P05107|ITB2_HUMAN	Integrin beta-2 OS=Homo sapiens GN=ITGB2 PE=1 SV=2	HUMAN	5	1.0792	0.5663	0.7998	0.0561
1094	sp|Q96DZ1|ERLEC_HUMAN	Endoplasmic reticulum lectin 1 OS=Homo sapiens GN=ERLEC1 PE=1 SV=1	HUMAN	6	1.0564	0.6492	0.9213	0.3269
1095	sp|Q9NR50|EI2BG_HUMAN	Translation initiation factor eIF-2B subunit gamma OS=Homo sapiens GN=EIF2B3 PE=1 SV=1	HUMAN	5	1.1129	0.1775	1.0623	0.6294
1096	sp|P51572|BAP31_HUMAN	B-cell receptor-associated protein 31 OS=Homo sapiens GN=BCAP31 PE=1 SV=3	HUMAN	6	1.4462	0.0059	1.4767	0.0425
1097	sp|Q7L8S5|OTU6A_HUMAN	OTU domain-containing protein 6A OS=Homo sapiens GN=OTUD6A PE=1 SV=1	HUMAN	4	1.6183	0.0906	1.3295	0.1259
1098	sp|Q7Z4H3|HDDC2_HUMAN	HD domain-containing protein 2 OS=Homo sapiens GN=HDDC2 PE=1 SV=1	HUMAN	5	1.2407	0.3402	0.9778	0.9593
1099	sp|Q13242|SRSF9_HUMAN	Serine/arginine-rich splicing factor 9 OS=Homo sapiens GN=SRSF9 PE=1 SV=1	HUMAN	5	1.6179	0.0607	1.5983	0.013
1100	sp|Q9Y2B4|T53G5_HUMAN	TP53-target gene 5 protein OS=Homo sapiens GN=TP53TG5 PE=1 SV=1	HUMAN	4	0.9528	0.5067	0.9835	0.7703
1101	sp|P00390|GSHR_HUMAN	Glutathione reductase, mitochondrial OS=Homo sapiens GN=GSR PE=1 SV=2	HUMAN	5	0.8808	0.3605	1.0763	0.7714
1102	sp|Q53EL6|PDCD4_HUMAN	Programmed cell death protein 4 OS=Homo sapiens GN=PDCD4 PE=1 SV=2	HUMAN	5	1.1342	0.4981	1.0885	0.6714
1103	sp|Q9H061|T126A_HUMAN	Transmembrane protein 126A OS=Homo sapiens GN=TMEM126A PE=1 SV=1	HUMAN	4	0.8246	0.0511	0.9368	0.6117
1104	sp|Q96SK2|TM209_HUMAN	Transmembrane protein 209 OS=Homo sapiens GN=TMEM209 PE=1 SV=2	HUMAN	5	0.9853	0.8291	0.7994	0.0187
1105	sp|P51553|IDH3G_HUMAN	Isocitrate dehydrogenase [NAD] subunit gamma, mitochondrial OS=Homo sapiens GN=IDH3G PE=1 SV=1	HUMAN	5	0.7868	0.0478	0.8643	0.278
1106	sp|Q4LDG9|DNAL1_HUMAN	Dynein light chain 1, axonemal OS=Homo sapiens GN=DNAL1 PE=1 SV=1	HUMAN	6	0.7847	0.0972	0.7322	0.003
1107	sp|Q9Y696|CLIC4_HUMAN	Chloride intracellular channel protein 4 OS=Homo sapiens GN=CLIC4 PE=1 SV=4	HUMAN	7	1.2685	0.0567	1.0676	0.6627
1108	sp|Q5RGS2|S31A2_HUMAN	Spermatogenesis-associated protein 31A2 OS=Homo sapiens GN=SPATA31A2 PE=3 SV=1	HUMAN	9	0.8346	0.3229	0.8346	0.2922
1109	sp|P84243|H33_HUMAN	Histone H3.3 OS=Homo sapiens GN=H3F3A PE=1 SV=2	HUMAN	5	1.0073	0.9583	1.927	0.0119
1110	sp|Q99426|TBCB_HUMAN	Tubulin-folding cofactor B OS=Homo sapiens GN=TBCB PE=1 SV=2	HUMAN	5	1.3091	0.0352	1.1743	0.2237
1111	sp|O75643|U520_HUMAN	U5 small nuclear ribonucleoprotein 200 kDa helicase OS=Homo sapiens GN=SNRNP200 PE=1 SV=2	HUMAN	8	1.7093	0.0202	1.1016	0.7595
1112	sp|Q6PI48|SYDM_HUMAN	Aspartate--tRNA ligase, mitochondrial OS=Homo sapiens GN=DARS2 PE=1 SV=1	HUMAN	4	0.9877	0.9117	1.0202	0.8715
1113	sp|Q9NPQ8|RIC8A_HUMAN	Synembryn-A OS=Homo sapiens GN=RIC8A PE=1 SV=3	HUMAN	5	1.1385	0.3529	1.2561	0.1681
1114	sp|P23919|KTHY_HUMAN	Thymidylate kinase OS=Homo sapiens GN=DTYMK PE=1 SV=4	HUMAN	5	1.0934	0.2355	0.8953	0.1595
1115	sp|P78362|SRPK2_HUMAN	SRSF protein kinase 2 OS=Homo sapiens GN=SRPK2 PE=1 SV=3	HUMAN	6	1.2605	0.1035	0.9605	0.7389
1116	sp|Q9NPE6|SPAG4_HUMAN	Sperm-associated antigen 4 protein OS=Homo sapiens GN=SPAG4 PE=2 SV=1	HUMAN	5	1.0297	0.7325	1.0216	0.8466
1117	sp|Q8NEZ3|WDR19_HUMAN	WD repeat-containing protein 19 OS=Homo sapiens GN=WDR19 PE=1 SV=2	HUMAN	5	1.131	0.3448	1.0081	0.9562
1118	sp|P52597|HNRPF_HUMAN	Heterogeneous nuclear ribonucleoprotein F OS=Homo sapiens GN=HNRNPF PE=1 SV=3	HUMAN	7	2.3884	0.001	1.7022	0.0035
1119	sp|Q92696|PGTA_HUMAN	Geranylgeranyl transferase type-2 subunit alpha OS=Homo sapiens GN=RABGGTA PE=1 SV=2	HUMAN	6	1.1478	0.3191	0.9779	0.8482
1120	sp|P05387|RLA2_HUMAN	60S acidic ribosomal protein P2 OS=Homo sapiens GN=RPLP2 PE=1 SV=1	HUMAN	5	1.1647	0.4578	0.8985	0.2852
1121	sp|Q8NHQ1|CEP70_HUMAN	Centrosomal protein of 70 kDa OS=Homo sapiens GN=CEP70 PE=1 SV=2	HUMAN	6	1.2157	0.4053	0.909	0.5928
1122	sp|Q00535|CDK5_HUMAN	Cyclin-dependent kinase 5 OS=Homo sapiens GN=CDK5 PE=1 SV=3	HUMAN	5	1.0108	0.9545	1.2175	0.4876
1123	sp|Q9UBN7|HDAC6_HUMAN	Histone deacetylase 6 OS=Homo sapiens GN=HDAC6 PE=1 SV=2	HUMAN	5	1.1227	0.4537	1.1001	0.5599
1124	sp|Q08257|QOR_HUMAN	Quinone oxidoreductase OS=Homo sapiens GN=CRYZ PE=1 SV=1	HUMAN	7	0.9724	0.7389	1.128	0.0832
1125	sp|O96011|PX11B_HUMAN	Peroxisomal membrane protein 11B OS=Homo sapiens GN=PEX11B PE=1 SV=1	HUMAN	5	1.367	0.053	1.0598	0.6633
1126	sp|Q3B820|F161A_HUMAN	Protein FAM161A OS=Homo sapiens GN=FAM161A PE=1 SV=2	HUMAN	5	0.889	0.4278	0.6149	0.0238
1127	sp|P48735|IDHP_HUMAN	Isocitrate dehydrogenase [NADP], mitochondrial OS=Homo sapiens GN=IDH2 PE=1 SV=2	HUMAN	5	1.1983	0.0875	0.9798	0.7718
1128	sp|Q969V3|NCLN_HUMAN	Nicalin OS=Homo sapiens GN=NCLN PE=1 SV=2	HUMAN	6	0.976	0.8062	0.9501	0.4857
1129	sp|P35658|NU214_HUMAN	Nuclear pore complex protein Nup214 OS=Homo sapiens GN=NUP214 PE=1 SV=2	HUMAN	6	1.4342	0.0167	1.2487	0.0943
1130	sp|Q687X5|STEA4_HUMAN	Metalloreductase STEAP4 OS=Homo sapiens GN=STEAP4 PE=1 SV=1	HUMAN	4	0.9221	0.6801	1.1341	0.5109
1131	sp|Q9UHB9|SRP68_HUMAN	Signal recognition particle subunit SRP68 OS=Homo sapiens GN=SRP68 PE=1 SV=2	HUMAN	5	1.2022	0.2167	1.4397	0.0574
1132	sp|Q9NTM9|CUTC_HUMAN	Copper homeostasis protein cutC homolog OS=Homo sapiens GN=CUTC PE=1 SV=1	HUMAN	5	0.9689	0.5949	0.7002	0.0007
1133	sp|Q99567|NUP88_HUMAN	Nuclear pore complex protein Nup88 OS=Homo sapiens GN=NUP88 PE=1 SV=2	HUMAN	5	1.2013	0.2696	1.0828	0.3358
1134	sp|Q96HR9|REEP6_HUMAN	Receptor expression-enhancing protein 6 OS=Homo sapiens GN=REEP6 PE=1 SV=1	HUMAN	7	0.7079	0.007	0.9645	0.6194
1135	sp|Q15363|TMED2_HUMAN	Transmembrane emp24 domain-containing protein 2 OS=Homo sapiens GN=TMED2 PE=1 SV=1	HUMAN	5	1.0368	0.7137	1.0726	0.4023
1136	sp|Q9Y224|CN166_HUMAN	UPF0568 protein C14orf166 OS=Homo sapiens GN=C14orf166 PE=1 SV=1	HUMAN	4	1.263	0.1175	1.1194	0.5623
1137	sp|Q6UWM5|GPRL1_HUMAN	GLIPR1-like protein 1 OS=Homo sapiens GN=GLIPR1L1 PE=1 SV=2	HUMAN	5	0.7034	0.0404	0.7197	0.0197
1138	sp|P21964|COMT_HUMAN	Catechol O-methyltransferase OS=Homo sapiens GN=COMT PE=1 SV=2	HUMAN	6	0.963	0.6109	1.2627	0.3697
1139	sp|Q8IYQ7|THNS1_HUMAN	Threonine synthase-like 1 OS=Homo sapiens GN=THNSL1 PE=1 SV=2	HUMAN	5	0.767	0.0236	0.8503	0.0759
1140	sp|Q9UIC8|LCMT1_HUMAN	Leucine carboxyl methyltransferase 1 OS=Homo sapiens GN=LCMT1 PE=1 SV=2	HUMAN	5	1.0563	0.5688	1.1403	0.1081
1141	sp|P20042|IF2B_HUMAN	Eukaryotic translation initiation factor 2 subunit 2 OS=Homo sapiens GN=EIF2S2 PE=1 SV=2	HUMAN	4	1.0451	0.6745	1.2595	0.053
1142	sp|Q7L3T8|SYPM_HUMAN	Probable proline--tRNA ligase, mitochondrial OS=Homo sapiens GN=PARS2 PE=1 SV=1	HUMAN	5	0.9708	0.88	1.0177	0.9008
1143	sp|P53602|MVD1_HUMAN	Diphosphomevalonate decarboxylase OS=Homo sapiens GN=MVD PE=1 SV=1	HUMAN	5	0.993	0.9637	1.1305	0.1695
1144	sp|P56180|TPTE_HUMAN	Putative tyrosine-protein phosphatase TPTE OS=Homo sapiens GN=TPTE PE=2 SV=3	HUMAN	5	1.0834	0.8137	0.9536	0.6851
1145	sp|P61088|UBE2N_HUMAN	Ubiquitin-conjugating enzyme E2 N OS=Homo sapiens GN=UBE2N PE=1 SV=1	HUMAN	5	1.2384	0.2055	1.1741	0.4788
1146	sp|Q13155|AIMP2_HUMAN	Aminoacyl tRNA synthase complex-interacting multifunctional protein 2 OS=Homo sapiens GN=AIMP2 PE=1 SV=2	HUMAN	5	1.099	0.2434	0.9957	0.9757
1147	sp|P36507|MP2K2_HUMAN	Dual specificity mitogen-activated protein kinase kinase 2 OS=Homo sapiens GN=MAP2K2 PE=1 SV=1	HUMAN	5	1.0562	0.6765	0.7675	0.5625
1148	sp|Q9NQT8|KI13B_HUMAN	Kinesin-like protein KIF13B OS=Homo sapiens GN=KIF13B PE=1 SV=2	HUMAN	5	1.1131	0.3431	1.016	0.9692
1149	sp|P46019|KPB2_HUMAN	Phosphorylase b kinase regulatory subunit alpha, liver isoform OS=Homo sapiens GN=PHKA2 PE=1 SV=1	HUMAN	5	1.2068	0.3093	1.1061	0.4803
1150	sp|Q86X76|NIT1_HUMAN	Nitrilase homolog 1 OS=Homo sapiens GN=NIT1 PE=1 SV=2	HUMAN	6	1.0127	0.8487	1.0189	0.8038
1151	sp|Q92945|FUBP2_HUMAN	Far upstream element-binding protein 2 OS=Homo sapiens GN=KHSRP PE=1 SV=4	HUMAN	5	1.3053	0.1785	0.9472	0.6839
1152	sp|O96008|TOM40_HUMAN	Mitochondrial import receptor subunit TOM40 homolog OS=Homo sapiens GN=TOMM40 PE=1 SV=1	HUMAN	5	0.8723	0.1583	0.834	0.0716
1153	sp|Q8NDV3|SMC1B_HUMAN	Structural maintenance of chromosomes protein 1B OS=Homo sapiens GN=SMC1B PE=2 SV=2	HUMAN	6	1.052	0.8643	1.1262	0.583
1154	sp|Q15645|PCH2_HUMAN	Pachytene checkpoint protein 2 homolog OS=Homo sapiens GN=TRIP13 PE=1 SV=2	HUMAN	6	1.3696	0.0097	1.1065	0.5355
1155	sp|A6NDG6|PGP_HUMAN	Phosphoglycolate phosphatase OS=Homo sapiens GN=PGP PE=1 SV=1	HUMAN	4	0.8306	0.0807	0.7072	0.0119
1156	sp|Q9Y496|KIF3A_HUMAN	Kinesin-like protein KIF3A OS=Homo sapiens GN=KIF3A PE=1 SV=4	HUMAN	6	1.0434	0.693	1.0636	0.8417
1157	sp|P35268|RL22_HUMAN	60S ribosomal protein L22 OS=Homo sapiens GN=RPL22 PE=1 SV=2	HUMAN	5	1.0718	0.7266	0.8754	0.2169
1158	sp|P07741|APT_HUMAN	Adenine phosphoribosyltransferase OS=Homo sapiens GN=APRT PE=1 SV=2	HUMAN	5	1.0269	0.8623	1.3264	0.0861
1159	sp|Q9Y2Z0|SUGT1_HUMAN	Suppressor of G2 allele of SKP1 homolog OS=Homo sapiens GN=SUGT1 PE=1 SV=3	HUMAN	5	1.1775	0.0406	1.0776	0.4707
1160	sp|O43617|TPPC3_HUMAN	Trafficking protein particle complex subunit 3 OS=Homo sapiens GN=TRAPPC3 PE=1 SV=1	HUMAN	4	1.0279	0.7137	0.9672	0.7573
1161	sp|O43813|LANC1_HUMAN	LanC-like protein 1 OS=Homo sapiens GN=LANCL1 PE=1 SV=1	HUMAN	5	1.0661	0.496	0.9618	0.6898
1162	sp|Q9H993|CF211_HUMAN	UPF0364 protein C6orf211 OS=Homo sapiens GN=C6orf211 PE=1 SV=1	HUMAN	4	0.8446	0.0695	0.8625	0.0991
1163	sp|Q08752|PPID_HUMAN	Peptidyl-prolyl cis-trans isomerase D OS=Homo sapiens GN=PPID PE=1 SV=3	HUMAN	5	1.264	0.2441	0.845	0.8648
1164	sp|P00403|COX2_HUMAN	Cytochrome c oxidase subunit 2 OS=Homo sapiens GN=MT-CO2 PE=1 SV=1	HUMAN	5	0.8963	0.4787	0.9242	0.5705
1165	sp|P30040|ERP29_HUMAN	Endoplasmic reticulum resident protein 29 OS=Homo sapiens GN=ERP29 PE=1 SV=4	HUMAN	5	1.0237	0.7429	1.1239	0.1178
1166	sp|Q5JX69|F209B_HUMAN	Protein FAM209B OS=Homo sapiens GN=FAM209B PE=2 SV=1	HUMAN	9	0.7381	0.2314	0.7784	0.0153
1167	sp|Q96PU5|NED4L_HUMAN	E3 ubiquitin-protein ligase NEDD4-like OS=Homo sapiens GN=NEDD4L PE=1 SV=2	HUMAN	4	1.0495	0.7874	0.7688	0.3702
1168	sp|O43822|CU002_HUMAN	Protein C21orf2 OS=Homo sapiens GN=C21orf2 PE=1 SV=1	HUMAN	5	0.7854	0.0406	0.7569	0.0169
1169	sp|P18440|ARY1_HUMAN	Arylamine N-acetyltransferase 1 OS=Homo sapiens GN=NAT1 PE=1 SV=2	HUMAN	4	0.8626	0.1583	1.164	0.5737
1170	sp|Q3ZCQ8|TIM50_HUMAN	Mitochondrial import inner membrane translocase subunit TIM50 OS=Homo sapiens GN=TIMM50 PE=1 SV=2	HUMAN	5	1.0682	0.5674	0.9347	0.568
1171	sp|O60825|F262_HUMAN	6-phosphofructo-2-kinase/fructose-2,6-bisphosphatase 2 OS=Homo sapiens GN=PFKFB2 PE=1 SV=2	HUMAN	4	0.9191	0.3087	0.9614	0.7951
1172	sp|P53007|TXTP_HUMAN	Tricarboxylate transport protein, mitochondrial OS=Homo sapiens GN=SLC25A1 PE=1 SV=2	HUMAN	4	0.921	0.6177	0.7577	0.0729
1173	sp|Q7Z4T9|MAAT1_HUMAN	Protein MAATS1 OS=Homo sapiens GN=MAATS1 PE=1 SV=2	HUMAN	5	0.831	0.0745	0.7828	0.0898
1174	sp|O43488|ARK72_HUMAN	Aflatoxin B1 aldehyde reductase member 2 OS=Homo sapiens GN=AKR7A2 PE=1 SV=3	HUMAN	5	1.0139	0.8828	0.9909	0.8991
1175	sp|Q07666|KHDR1_HUMAN	KH domain-containing, RNA-binding, signal transduction-associated protein 1 OS=Homo sapiens GN=KHDRBS1 PE=1 SV=1	HUMAN	4	2.3065	0.0154	1.9713	0.01
1176	sp|Q75WM6|H1FNT_HUMAN	Testis-specific H1 histone OS=Homo sapiens GN=H1FNT PE=2 SV=3	HUMAN	5	0.7519	0.4305	0.8303	0.5029
1177	sp|Q86W54|SPA24_HUMAN	Spermatogenesis-associated protein 24 OS=Homo sapiens GN=SPATA24 PE=2 SV=2	HUMAN	4	1.0493	0.6984	0.9635	0.6367
1178	sp|Q9GZP4|PITH1_HUMAN	PITH domain-containing protein 1 OS=Homo sapiens GN=PITHD1 PE=1 SV=1	HUMAN	4	1.1621	0.1635	1.1604	0.1482
1179	sp|P04632|CPNS1_HUMAN	Calpain small subunit 1 OS=Homo sapiens GN=CAPNS1 PE=1 SV=1	HUMAN	6	0.9948	0.9522	1.0872	0.2843
1180	sp|P55039|DRG2_HUMAN	Developmentally-regulated GTP-binding protein 2 OS=Homo sapiens GN=DRG2 PE=1 SV=1	HUMAN	5	1.319	0.2627	1.2435	0.4362
1181	sp|Q9H2M9|RBGPR_HUMAN	Rab3 GTPase-activating protein non-catalytic subunit OS=Homo sapiens GN=RAB3GAP2 PE=1 SV=1	HUMAN	6	0.9353	0.6032	1.0643	0.7856
1182	sp|P09960|LKHA4_HUMAN	Leukotriene A-4 hydrolase OS=Homo sapiens GN=LTA4H PE=1 SV=2	HUMAN	4	0.9646	0.7782	0.9692	0.8443
1183	sp|P32969|RL9_HUMAN	60S ribosomal protein L9 OS=Homo sapiens GN=RPL9 PE=1 SV=1	HUMAN	4	1.1409	0.4632	1.1836	0.1733
1184	sp|Q6Q759|SPG17_HUMAN	Sperm-associated antigen 17 OS=Homo sapiens GN=SPAG17 PE=1 SV=1	HUMAN	5	0.9028	0.327	0.8485	0.0157
1185	sp|P18859|ATP5J_HUMAN	ATP synthase-coupling factor 6, mitochondrial OS=Homo sapiens GN=ATP5J PE=1 SV=1	HUMAN	6	0.7686	0.0404	0.827	0.0606
1186	sp|P08253|MMP2_HUMAN	72 kDa type IV collagenase OS=Homo sapiens GN=MMP2 PE=1 SV=2	HUMAN	4	1.6023	0.0176	1.2092	0.2107
1187	sp|Q9UI10|EI2BD_HUMAN	Translation initiation factor eIF-2B subunit delta OS=Homo sapiens GN=EIF2B4 PE=1 SV=2	HUMAN	5	1.1745	0.3129	1.0974	0.5865
1188	sp|O75439|MPPB_HUMAN	Mitochondrial-processing peptidase subunit beta OS=Homo sapiens GN=PMPCB PE=1 SV=2	HUMAN	6	1.1668	0.3392	0.9367	0.4272
1189	sp|Q9Y5S2|MRCKB_HUMAN	Serine/threonine-protein kinase MRCK beta OS=Homo sapiens GN=CDC42BPB PE=1 SV=2	HUMAN	6	0.8254	0.15	1.0034	0.9911
1190	sp|Q4G0P3|HYDIN_HUMAN	Hydrocephalus-inducing protein homolog OS=Homo sapiens GN=HYDIN PE=1 SV=3	HUMAN	7	0.8401	0.0165	0.8249	0.1006
1191	sp|Q14103|HNRPD_HUMAN	Heterogeneous nuclear ribonucleoprotein D0 OS=Homo sapiens GN=HNRNPD PE=1 SV=1	HUMAN	5	2.0738	0.0146	1.9362	0.002
1192	sp|A4D1T9|PRS37_HUMAN	Probable inactive serine protease 37 OS=Homo sapiens GN=PRSS37 PE=2 SV=1	HUMAN	5	0.851	0.0746	1.0007	0.9977
1193	sp|Q12768|STRUM_HUMAN	WASH complex subunit strumpellin OS=Homo sapiens GN=KIAA0196 PE=1 SV=1	HUMAN	4	0.9768	0.9417	0.9166	0.8009
1194	sp|O15144|ARPC2_HUMAN	Actin-related protein 2/3 complex subunit 2 OS=Homo sapiens GN=ARPC2 PE=1 SV=1	HUMAN	4	1.005	0.9442	1.2164	0.3318
1195	sp|Q96K76|UBP47_HUMAN	Ubiquitin carboxyl-terminal hydrolase 47 OS=Homo sapiens GN=USP47 PE=1 SV=3	HUMAN	4	1.1052	0.4064	0.9294	0.8466
1196	sp|Q99436|PSB7_HUMAN	Proteasome subunit beta type-7 OS=Homo sapiens GN=PSMB7 PE=1 SV=1	HUMAN	4	0.9405	0.5711	0.7692	0.0611
1197	sp|O00629|IMA3_HUMAN	Importin subunit alpha-3 OS=Homo sapiens GN=KPNA4 PE=1 SV=1	HUMAN	6	1.1025	0.4134	0.9383	0.9215
1198	sp|Q15120|PDK3_HUMAN	[Pyruvate dehydrogenase (acetyl-transferring)] kinase isozyme 3, mitochondrial OS=Homo sapiens GN=PDK3 PE=1 SV=1	HUMAN	5	1.0399	0.6565	0.8703	0.1754
1199	sp|Q13508|NAR3_HUMAN	Ecto-ADP-ribosyltransferase 3 OS=Homo sapiens GN=ART3 PE=1 SV=2	HUMAN	4	1.4307	0.0316	0.9998	0.9988
1200	sp|Q86UP2|KTN1_HUMAN	Kinectin OS=Homo sapiens GN=KTN1 PE=1 SV=1	HUMAN	5	1.4781	0.0172	1.0716	0.7316
1201	sp|P62081|RS7_HUMAN	40S ribosomal protein S7 OS=Homo sapiens GN=RPS7 PE=1 SV=1	HUMAN	6	0.9861	0.9623	1.3269	0.082
1202	sp|Q5VU69|CA189_HUMAN	Uncharacterized protein C1orf189 OS=Homo sapiens GN=C1orf189 PE=2 SV=1	HUMAN	4	0.64	0.0015	0.7153	0.0293
1203	sp|Q13131|AAPK1_HUMAN	5'-AMP-activated protein kinase catalytic subunit alpha-1 OS=Homo sapiens GN=PRKAA1 PE=1 SV=4	HUMAN	4	0.8865	0.3651	1.2643	0.1446
1204	sp|P09669|COX6C_HUMAN	Cytochrome c oxidase subunit 6C OS=Homo sapiens GN=COX6C PE=1 SV=2	HUMAN	6	0.826	0.0978	0.8887	0.138
1205	sp|Q04917|1433F_HUMAN	14-3-3 protein eta OS=Homo sapiens GN=YWHAH PE=1 SV=4	HUMAN	7	1.0626	0.6628	0.9901	0.9764
1206	sp|Q9NUQ2|PLCE_HUMAN	1-acyl-sn-glycerol-3-phosphate acyltransferase epsilon OS=Homo sapiens GN=AGPAT5 PE=1 SV=3	HUMAN	4	0.9506	0.5913	0.9838	0.8905
1207	sp|O75608|LYPA1_HUMAN	Acyl-protein thioesterase 1 OS=Homo sapiens GN=LYPLA1 PE=1 SV=1	HUMAN	5	0.9653	0.7372	0.8332	0.2785
1208	sp|P62888|RL30_HUMAN	60S ribosomal protein L30 OS=Homo sapiens GN=RPL30 PE=1 SV=2	HUMAN	4	0.8536	0.057	0.9305	0.6697
1209	sp|P07919|QCR6_HUMAN	Cytochrome b-c1 complex subunit 6, mitochondrial OS=Homo sapiens GN=UQCRH PE=1 SV=2	HUMAN	5	0.9224	0.3313	0.8543	0.0733
1210	sp|Q8NDH3|PEPL1_HUMAN	Probable aminopeptidase NPEPL1 OS=Homo sapiens GN=NPEPL1 PE=1 SV=3	HUMAN	5	0.6859	0.035	0.8428	0.274
1211	sp|P23246|SFPQ_HUMAN	Splicing factor, proline- and glutamine-rich OS=Homo sapiens GN=SFPQ PE=1 SV=2	HUMAN	4	1.933	0.1013	1.3771	0.5181
1212	sp|A6NEK1|ARRD5_HUMAN	Arrestin domain-containing protein 5 OS=Homo sapiens GN=ARRDC5 PE=2 SV=2	HUMAN	4	0.7454	0.1025	0.7037	0.0445
1213	sp|Q9NZL4|HPBP1_HUMAN	Hsp70-binding protein 1 OS=Homo sapiens GN=HSPBP1 PE=1 SV=1	HUMAN	4	0.921	0.558	0.8646	0.0419
1214	sp|O75955|FLOT1_HUMAN	Flotillin-1 OS=Homo sapiens GN=FLOT1 PE=1 SV=3	HUMAN	4	0.8995	0.3232	0.9737	0.9501
1215	sp|Q5JQC4|CT47A_HUMAN	Cancer/testis antigen 47A OS=Homo sapiens GN=CT47A1 PE=1 SV=1	HUMAN	4	1.0888	0.8683	0.9502	0.7582
1216	sp|P13746|1A11_HUMAN	HLA class I histocompatibility antigen, A-11 alpha chain OS=Homo sapiens GN=HLA-A PE=1 SV=1	HUMAN	5	1.1315	0.3206	1.0832	0.4767
1217	sp|Q8WUW1|BRK1_HUMAN	Protein BRICK1 OS=Homo sapiens GN=BRK1 PE=1 SV=1	HUMAN	5	0.8747	0.1612	1.1274	0.6187
1218	sp|Q8TBY9|WDR66_HUMAN	WD repeat-containing protein 66 OS=Homo sapiens GN=WDR66 PE=2 SV=2	HUMAN	4	0.8094	0.0908	0.8058	0.068
1219	sp|O14773|TPP1_HUMAN	Tripeptidyl-peptidase 1 OS=Homo sapiens GN=TPP1 PE=1 SV=2	HUMAN	4	0.8367	0.6091	0.8828	0.2763
1220	sp|Q9NPJ3|ACO13_HUMAN	Acyl-coenzyme A thioesterase 13 OS=Homo sapiens GN=ACOT13 PE=1 SV=1	HUMAN	4	0.7455	0.0529	0.8085	0.0745
1221	sp|Q14155|ARHG7_HUMAN	Rho guanine nucleotide exchange factor 7 OS=Homo sapiens GN=ARHGEF7 PE=1 SV=2	HUMAN	4	1.1786	0.1062	1.3535	0.3297
1222	sp|Q13630|FCL_HUMAN	GDP-L-fucose synthase OS=Homo sapiens GN=TSTA3 PE=1 SV=1	HUMAN	4	1.0529	0.5029	0.8981	0.5378
1223	sp|Q01082|SPTB2_HUMAN	Spectrin beta chain, non-erythrocytic 1 OS=Homo sapiens GN=SPTBN1 PE=1 SV=2	HUMAN	4	0.8754	0.1227	0.9952	0.9836
1224	sp|P11172|UMPS_HUMAN	Uridine 5'-monophosphate synthase OS=Homo sapiens GN=UMPS PE=1 SV=1	HUMAN	4	0.9893	0.9066	1.236	0.3344
1225	sp|P17812|PYRG1_HUMAN	CTP synthase 1 OS=Homo sapiens GN=CTPS1 PE=1 SV=2	HUMAN	4	1.0341	0.9361	0.9092	0.5761
1226	sp|P61313|RL15_HUMAN	60S ribosomal protein L15 OS=Homo sapiens GN=RPL15 PE=1 SV=2	HUMAN	5	0.8623	0.2181	1.1284	0.2967
1227	sp|P20337|RAB3B_HUMAN	Ras-related protein Rab-3B OS=Homo sapiens GN=RAB3B PE=1 SV=2	HUMAN	8	1.1181	0.3185	1.1059	0.7899
1228	sp|Q8IYW2|TTC40_HUMAN	Tetratricopeptide repeat protein 40 OS=Homo sapiens GN=TTC40 PE=2 SV=3	HUMAN	6	1.0647	0.4636	0.8992	0.5766
1229	sp|Q9NPH2|INO1_HUMAN	Inositol-3-phosphate synthase 1 OS=Homo sapiens GN=ISYNA1 PE=1 SV=1	HUMAN	4	1.6516	0.098	1.0201	0.9002
1230	sp|A7E2U8|CD047_HUMAN	UPF0602 protein C4orf47 OS=Homo sapiens GN=C4orf47 PE=2 SV=1	HUMAN	4	0.9071	0.3049	0.9341	0.3788
1231	sp|Q9Y4I1|MYO5A_HUMAN	Unconventional myosin-Va OS=Homo sapiens GN=MYO5A PE=1 SV=2	HUMAN	5	0.9147	0.6405	1.0237	0.9434
1232	sp|O00204|ST2B1_HUMAN	Sulfotransferase family cytosolic 2B member 1 OS=Homo sapiens GN=SULT2B1 PE=1 SV=2	HUMAN	5	0.9275	0.433	1.4368	0.2636
1233	sp|P49721|PSB2_HUMAN	Proteasome subunit beta type-2 OS=Homo sapiens GN=PSMB2 PE=1 SV=1	HUMAN	6	0.9574	0.5585	0.9261	0.3645
1234	sp|P38432|COIL_HUMAN	Coilin OS=Homo sapiens GN=COIL PE=1 SV=1	HUMAN	4	0.8442	0.3796	0.8342	0.0651
1235	sp|Q13275|SEM3F_HUMAN	Semaphorin-3F OS=Homo sapiens GN=SEMA3F PE=2 SV=2	HUMAN	6	1.0455	0.721	0.7453	0.1094
1236	sp|Q14240|IF4A2_HUMAN	Eukaryotic initiation factor 4A-II OS=Homo sapiens GN=EIF4A2 PE=1 SV=2	HUMAN	11	1.2202	0.0378	1.2275	0.0355
1237	sp|Q9P260|K1468_HUMAN	LisH domain and HEAT repeat-containing protein KIAA1468 OS=Homo sapiens GN=KIAA1468 PE=1 SV=2	HUMAN	4	1.0397	0.8533	1.3528	0.137
1238	sp|P20810|ICAL_HUMAN	Calpastatin OS=Homo sapiens GN=CAST PE=1 SV=4	HUMAN	5	0.9949	0.9553	0.8992	0.2538
1239	sp|Q86WT6|TRI69_HUMAN	E3 ubiquitin-protein ligase TRIM69 OS=Homo sapiens GN=TRIM69 PE=1 SV=2	HUMAN	4	1.0007	0.9956	0.9198	0.3589
1240	sp|Q9H7X7|IFT22_HUMAN	Intraflagellar transport protein 22 homolog OS=Homo sapiens GN=IFT22 PE=2 SV=1	HUMAN	4	1.1657	0.1901	1.228	0.0613
1241	sp|P62280|RS11_HUMAN	40S ribosomal protein S11 OS=Homo sapiens GN=RPS11 PE=1 SV=3	HUMAN	5	0.9503	0.3901	1.0794	0.2913
1242	sp|O75477|ERLN1_HUMAN	Erlin-1 OS=Homo sapiens GN=ERLIN1 PE=1 SV=1	HUMAN	6	1.1862	0.0257	1.033	0.5958
1243	sp|P63167|DYL1_HUMAN	Dynein light chain 1, cytoplasmic OS=Homo sapiens GN=DYNLL1 PE=1 SV=1	HUMAN	8	0.7051	0.1803	0.6494	0.1472
1244	sp|O00764|PDXK_HUMAN	Pyridoxal kinase OS=Homo sapiens GN=PDXK PE=1 SV=1	HUMAN	4	0.9752	0.7653	1.0931	0.327
1245	sp|Q10713|MPPA_HUMAN	Mitochondrial-processing peptidase subunit alpha OS=Homo sapiens GN=PMPCA PE=1 SV=2	HUMAN	5	0.9807	0.8619	0.9358	0.4861
1246	sp|Q9UBQ5|EIF3K_HUMAN	Eukaryotic translation initiation factor 3 subunit K OS=Homo sapiens GN=EIF3K PE=1 SV=1	HUMAN	4	1.1255	0.2882	1.0958	0.6113
1247	sp|P55735|SEC13_HUMAN	Protein SEC13 homolog OS=Homo sapiens GN=SEC13 PE=1 SV=3	HUMAN	5	1.1036	0.2975	1.101	0.393
1248	sp|P55789|ALR_HUMAN	FAD-linked sulfhydryl oxidase ALR OS=Homo sapiens GN=GFER PE=1 SV=2	HUMAN	4	0.9083	0.3172	0.8629	0.1326
1249	sp|P51580|TPMT_HUMAN	Thiopurine S-methyltransferase OS=Homo sapiens GN=TPMT PE=1 SV=1	HUMAN	4	1.0015	0.9897	1.3458	0.1463
1250	sp|P43304|GPDM_HUMAN	Glycerol-3-phosphate dehydrogenase, mitochondrial OS=Homo sapiens GN=GPD2 PE=1 SV=3	HUMAN	4	0.9729	0.8072	0.9541	0.6732
1251	sp|Q6PIY5|CA228_HUMAN	Uncharacterized protein C1orf228 OS=Homo sapiens GN=C1orf228 PE=2 SV=2	HUMAN	4	0.7324	0.525	0.8581	0.6296
1252	sp|Q6UY27|PATE2_HUMAN	Prostate and testis expressed protein 2 OS=Homo sapiens GN=PATE2 PE=2 SV=1	HUMAN	5	1.2955	0.0423	0.9022	0.3097
1253	sp|Q15393|SF3B3_HUMAN	Splicing factor 3B subunit 3 OS=Homo sapiens GN=SF3B3 PE=1 SV=4	HUMAN	4	1.7192	0.0499	1.9215	0.0237
1254	sp|Q8IWE2|NXP20_HUMAN	Protein NOXP20 OS=Homo sapiens GN=FAM114A1 PE=1 SV=2	HUMAN	4	0.8436	0.6483	1.1294	0.4403
1255	sp|P63010|AP2B1_HUMAN	AP-2 complex subunit beta OS=Homo sapiens GN=AP2B1 PE=1 SV=1	HUMAN	11	1.2089	0.1332	1.1404	0.393
1256	sp|Q86TP1|PRUNE_HUMAN	Protein prune homolog OS=Homo sapiens GN=PRUNE PE=1 SV=2	HUMAN	4	1.0333	0.7223	1.2143	0.1681
1257	sp|Q6IAN0|DRS7B_HUMAN	Dehydrogenase/reductase SDR family member 7B OS=Homo sapiens GN=DHRS7B PE=1 SV=2	HUMAN	4	1.2106	0.1034	1.0586	0.5291
1258	sp|P01834|IGKC_HUMAN	Ig kappa chain C region OS=Homo sapiens GN=IGKC PE=1 SV=1	HUMAN	5	1.1119	0.7116	0.9527	0.641
1259	sp|Q96EY1|DNJA3_HUMAN	DnaJ homolog subfamily A member 3, mitochondrial OS=Homo sapiens GN=DNAJA3 PE=1 SV=2	HUMAN	4	1.1528	0.4039	0.7959	0.2019
1260	sp|Q8WWA0|ITLN1_HUMAN	Intelectin-1 OS=Homo sapiens GN=ITLN1 PE=1 SV=1	HUMAN	4	1.1069	0.2477	0.8314	0.1833
1261	sp|Q96AB3|ISOC2_HUMAN	Isochorismatase domain-containing protein 2, mitochondrial OS=Homo sapiens GN=ISOC2 PE=1 SV=1	HUMAN	4	0.7002	0.0746	0.8729	0.3788
1262	sp|Q9NX14|NDUBB_HUMAN	NADH dehydrogenase [ubiquinone] 1 beta subcomplex subunit 11, mitochondrial OS=Homo sapiens GN=NDUFB11 PE=1 SV=1	HUMAN	4	1.2686	0.424	0.9648	0.7884
1263	sp|P26885|FKBP2_HUMAN	Peptidyl-prolyl cis-trans isomerase FKBP2 OS=Homo sapiens GN=FKBP2 PE=1 SV=2	HUMAN	4	1.2551	0.0672	1.1187	0.6239
1264	sp|P22612|KAPCG_HUMAN	cAMP-dependent protein kinase catalytic subunit gamma OS=Homo sapiens GN=PRKACG PE=1 SV=3	HUMAN	9	1.1895	0.1453	0.8713	0.3535
1265	sp|P30043|BLVRB_HUMAN	Flavin reductase (NADPH) OS=Homo sapiens GN=BLVRB PE=1 SV=3	HUMAN	5	0.8686	0.1025	1.4652	0.018
1266	sp|Q86Y82|STX12_HUMAN	Syntaxin-12 OS=Homo sapiens GN=STX12 PE=1 SV=1	HUMAN	6	1.09	0.5932	0.7617	0.5602
1267	sp|P26373|RL13_HUMAN	60S ribosomal protein L13 OS=Homo sapiens GN=RPL13 PE=1 SV=4	HUMAN	4	1.0661	0.6554	1.1338	0.4117
1268	sp|P01876|IGHA1_HUMAN	Ig alpha-1 chain C region OS=Homo sapiens GN=IGHA1 PE=1 SV=2	HUMAN	5	0.9531	0.5239	1.1246	0.1612
1269	sp|Q9GZT8|GTPC1_HUMAN	Putative GTP cyclohydrolase 1 type 2 NIF3L1 OS=Homo sapiens GN=NIF3L1 PE=1 SV=2	HUMAN	4	0.999	0.9925	0.8524	0.0995
1270	sp|P61009|SPCS3_HUMAN	Signal peptidase complex subunit 3 OS=Homo sapiens GN=SPCS3 PE=1 SV=1	HUMAN	5	0.847	0.1818	1.1213	0.3364
1271	sp|Q96AG4|LRC59_HUMAN	Leucine-rich repeat-containing protein 59 OS=Homo sapiens GN=LRRC59 PE=1 SV=1	HUMAN	5	1.2278	0.0398	1.1112	0.607
1272	sp|Q9BW27|NUP85_HUMAN	Nuclear pore complex protein Nup85 OS=Homo sapiens GN=NUP85 PE=1 SV=1	HUMAN	4	1.0863	0.4836	1.1676	0.5151
1273	sp|Q8IYM0|F186B_HUMAN	Protein FAM186B OS=Homo sapiens GN=FAM186B PE=2 SV=2	HUMAN	3	0.9084	0.3338	1.0107	0.9599
1274	sp|P12694|ODBA_HUMAN	2-oxoisovalerate dehydrogenase subunit alpha, mitochondrial OS=Homo sapiens GN=BCKDHA PE=1 SV=2	HUMAN	5	1.2841	0.1897	1.0655	0.952
1275	sp|P26436|ASPX_HUMAN	Acrosomal protein SP-10 OS=Homo sapiens GN=ACRV1 PE=1 SV=2	HUMAN	8	0.6492	0.0484	0.6083	0.0524
1276	sp|P08574|CY1_HUMAN	Cytochrome c1, heme protein, mitochondrial OS=Homo sapiens GN=CYC1 PE=1 SV=3	HUMAN	4	1.1373	0.4667	0.8318	0.082
1277	sp|Q99805|TM9S2_HUMAN	Transmembrane 9 superfamily member 2 OS=Homo sapiens GN=TM9SF2 PE=1 SV=1	HUMAN	4	1.2034	0.1627	1.1932	0.3619
1278	sp|O60664|PLIN3_HUMAN	Perilipin-3 OS=Homo sapiens GN=PLIN3 PE=1 SV=3	HUMAN	4	1.1665	0.2396	0.9348	0.4811
1279	sp|Q96IU4|ABHEB_HUMAN	Alpha/beta hydrolase domain-containing protein 14B OS=Homo sapiens GN=ABHD14B PE=1 SV=1	HUMAN	5	0.8643	0.4752	1.4816	0.0599
1280	sp|P49591|SYSC_HUMAN	Serine--tRNA ligase, cytoplasmic OS=Homo sapiens GN=SARS PE=1 SV=3	HUMAN	5	1.2277	0.0254	1.1414	0.2503
1281	sp|Q53H76|PLA1A_HUMAN	Phospholipase A1 member A OS=Homo sapiens GN=PLA1A PE=2 SV=2	HUMAN	5	1.4723	0.0385	0.8407	0.2756
1282	sp|P0DKB6|MPC1L_HUMAN	Mitochondrial pyruvate carrier 1-like protein OS=Homo sapiens GN=MPC1L PE=2 SV=1	HUMAN	4	0.9461	0.7759	0.7994	0.0553
1283	sp|P36915|GNL1_HUMAN	Guanine nucleotide-binding protein-like 1 OS=Homo sapiens GN=GNL1 PE=1 SV=2	HUMAN	4	1.4261	0.0154	1.3539	0.0456
1284	sp|Q9NZJ9|NUDT4_HUMAN	Diphosphoinositol polyphosphate phosphohydrolase 2 OS=Homo sapiens GN=NUDT4 PE=1 SV=2	HUMAN	4	0.853	0.104	1.1433	0.2485
1285	sp|P26196|DDX6_HUMAN	Probable ATP-dependent RNA helicase DDX6 OS=Homo sapiens GN=DDX6 PE=1 SV=2	HUMAN	5	0.8991	0.5071	1.215	0.465
1286	sp|Q14507|EP3A_HUMAN	Epididymal secretory protein E3-alpha OS=Homo sapiens GN=EDDM3A PE=2 SV=2	HUMAN	7	1.8109	0.0048	1.2519	0.0638
1287	sp|P01857|IGHG1_HUMAN	Ig gamma-1 chain C region OS=Homo sapiens GN=IGHG1 PE=1 SV=1	HUMAN	4	1.3139	0.0932	0.8447	0.2287
1288	sp|Q9NU02|ANKE1_HUMAN	Ankyrin repeat and EF-hand domain-containing protein 1 OS=Homo sapiens GN=ANKEF1 PE=2 SV=2	HUMAN	5	0.828	0.1493	0.8975	0.3211
1289	sp|Q9UMQ6|CAN11_HUMAN	Calpain-11 OS=Homo sapiens GN=CAPN11 PE=1 SV=2	HUMAN	5	1.0732	0.7944	1.0711	0.57
1290	sp|P48729|KC1A_HUMAN	Casein kinase I isoform alpha OS=Homo sapiens GN=CSNK1A1 PE=1 SV=2	HUMAN	5	0.8897	0.1858	0.9499	0.7781
1291	sp|P39060|COIA1_HUMAN	Collagen alpha-1(XVIII) chain OS=Homo sapiens GN=COL18A1 PE=1 SV=5	HUMAN	5	1.4201	0.1724	0.9325	0.7705
1292	sp|Q15836|VAMP3_HUMAN	Vesicle-associated membrane protein 3 OS=Homo sapiens GN=VAMP3 PE=1 SV=3	HUMAN	6	1.0066		0.7835
1293	sp|Q9BU02|THTPA_HUMAN	Thiamine-triphosphatase OS=Homo sapiens GN=THTPA PE=1 SV=3	HUMAN	5	1.0609	0.5722	0.975	0.7957
1294	sp|P62140|PP1B_HUMAN	Serine/threonine-protein phosphatase PP1-beta catalytic subunit OS=Homo sapiens GN=PPP1CB PE=1 SV=3	HUMAN	12	1.0309	0.8775	1.1282	0.6419
1295	sp|Q9UFC0|LRWD1_HUMAN	Leucine-rich repeat and WD repeat-containing protein 1 OS=Homo sapiens GN=LRWD1 PE=1 SV=2	HUMAN	4	1.5457	0.0051	1.3466	0.0228
1296	sp|P56597|NDK5_HUMAN	Nucleoside diphosphate kinase homolog 5 OS=Homo sapiens GN=NME5 PE=2 SV=1	HUMAN	4	0.8893	0.4262	0.7966	0.0608
1297	sp|O60906|NSMA_HUMAN	Sphingomyelin phosphodiesterase 2 OS=Homo sapiens GN=SMPD2 PE=1 SV=2	HUMAN	4	1.2148	0.1807	1.0549	0.538
1298	sp|Q6ZQQ2|S31D1_HUMAN	Spermatogenesis-associated protein 31D1 OS=Homo sapiens GN=SPATA31D1 PE=2 SV=1	HUMAN	7	0.6563	0.0417	0.6653	0.0426
1299	sp|P22090|RS4Y1_HUMAN	40S ribosomal protein S4, Y isoform 1 OS=Homo sapiens GN=RPS4Y1 PE=1 SV=2	HUMAN	7	1.1027	0.4836	1.0056	0.9582
1300	sp|P67936|TPM4_HUMAN	Tropomyosin alpha-4 chain OS=Homo sapiens GN=TPM4 PE=1 SV=3	HUMAN	4	1.2929	0.0755	1.0968	0.773
1301	sp|Q5T5A4|CA194_HUMAN	Uncharacterized protein C1orf194 OS=Homo sapiens GN=C1orf194 PE=2 SV=1	HUMAN	4	0.8249	0.1984	0.7893	0.0145
1302	sp|Q96RG2|PASK_HUMAN	PAS domain-containing serine/threonine-protein kinase OS=Homo sapiens GN=PASK PE=1 SV=3	HUMAN	4	0.9429	0.8629	0.9999	0.9994
1303	sp|O14867|BACH1_HUMAN	Transcription regulator protein BACH1 OS=Homo sapiens GN=BACH1 PE=1 SV=2	HUMAN	4	0.4865	0.1353	0.4821	0.1063
1304	sp|Q8WW32|HMGB4_HUMAN	High mobility group protein B4 OS=Homo sapiens GN=HMGB4 PE=2 SV=2	HUMAN	4	0.9582	0.6678	0.6076	0.1344
1305	sp|Q16629|SRSF7_HUMAN	Serine/arginine-rich splicing factor 7 OS=Homo sapiens GN=SRSF7 PE=1 SV=1	HUMAN	4	1.848	0.3194	1.4303	0.0932
1306	sp|Q96KP1|EXOC2_HUMAN	Exocyst complex component 2 OS=Homo sapiens GN=EXOC2 PE=1 SV=1	HUMAN	5	1.0848	0.6436	1.0586	0.6836
1307	sp|P09382|LEG1_HUMAN	Galectin-1 OS=Homo sapiens GN=LGALS1 PE=1 SV=2	HUMAN	4	1.1664	0.2816	0.9141	0.5887
1308	sp|Q9Y263|PLAP_HUMAN	Phospholipase A-2-activating protein OS=Homo sapiens GN=PLAA PE=1 SV=2	HUMAN	4	1.1207	0.2203	1.0693	0.7367
1309	sp|Q13057|COASY_HUMAN	Bifunctional coenzyme A synthase OS=Homo sapiens GN=COASY PE=1 SV=4	HUMAN	4	0.7824	0.2303	1.0085	0.9678
1310	sp|Q9UPN7|PP6R1_HUMAN	Serine/threonine-protein phosphatase 6 regulatory subunit 1 OS=Homo sapiens GN=PPP6R1 PE=1 SV=5	HUMAN	4	1.0038	0.9886	0.8749	0.573
1311	sp|Q9UII2|ATIF1_HUMAN	ATPase inhibitor, mitochondrial OS=Homo sapiens GN=ATPIF1 PE=1 SV=1	HUMAN	4	0.8406	0.2946	0.7862	0.039
1312	sp|Q9BVG8|KIFC3_HUMAN	Kinesin-like protein KIFC3 OS=Homo sapiens GN=KIFC3 PE=1 SV=4	HUMAN	6	0.9844	0.9507	0.7523	0.8304
1313	sp|Q9UJU6|DBNL_HUMAN	Drebrin-like protein OS=Homo sapiens GN=DBNL PE=1 SV=1	HUMAN	4	0.9944	0.9627	2.1737	0.045
1314	sp|Q00765|REEP5_HUMAN	Receptor expression-enhancing protein 5 OS=Homo sapiens GN=REEP5 PE=1 SV=3	HUMAN	4	1.0277	0.7649	1.0548	0.5677
1315	sp|P49773|HINT1_HUMAN	Histidine triad nucleotide-binding protein 1 OS=Homo sapiens GN=HINT1 PE=1 SV=2	HUMAN	3	1.2199	0.135	1.3579	0.0015
1316	sp|P05783|K1C18_HUMAN	Keratin, type I cytoskeletal 18 OS=Homo sapiens GN=KRT18 PE=1 SV=2	HUMAN	6	1.1845	0.228	1.4566	0.0517
1317	sp|P61626|LYSC_HUMAN	Lysozyme C OS=Homo sapiens GN=LYZ PE=1 SV=1	HUMAN	7	1.3178	0.1267	0.8881	0.3835
1318	sp|Q96A65|EXOC4_HUMAN	Exocyst complex component 4 OS=Homo sapiens GN=EXOC4 PE=1 SV=1	HUMAN	5	0.7439	0.5414	1.0996	0.7367
1319	sp|P09543|CN37_HUMAN	2',3'-cyclic-nucleotide 3'-phosphodiesterase OS=Homo sapiens GN=CNP PE=1 SV=2	HUMAN	5	1.0822	0.463	1.0207	0.9397
1320	sp|Q6ZTY8|CL063_HUMAN	Putative uncharacterized protein C12orf63 OS=Homo sapiens GN=C12orf63 PE=2 SV=2	HUMAN	4	0.688	0.1405	0.8659	0.6907
1321	sp|Q9NRX4|PHP14_HUMAN	14 kDa phosphohistidine phosphatase OS=Homo sapiens GN=PHPT1 PE=1 SV=1	HUMAN	5	0.9982	0.9836	1.2779	0.1682
1322	sp|P28907|CD38_HUMAN	ADP-ribosyl cyclase/cyclic ADP-ribose hydrolase 1 OS=Homo sapiens GN=CD38 PE=1 SV=2	HUMAN	4	1.0702	0.2507	1.1823	0.1488
1323	sp|P17931|LEG3_HUMAN	Galectin-3 OS=Homo sapiens GN=LGALS3 PE=1 SV=5	HUMAN	4	0.9083	0.4014	1.1513	0.3399
1324	sp|P26368|U2AF2_HUMAN	Splicing factor U2AF 65 kDa subunit OS=Homo sapiens GN=U2AF2 PE=1 SV=4	HUMAN	4	1.9712	0.1249	1.482	0.1167
1325	sp|Q5W111|SPRY7_HUMAN	SPRY domain-containing protein 7 OS=Homo sapiens GN=SPRYD7 PE=1 SV=2	HUMAN	4	0.8259	0.032	0.7088	0.01
1326	sp|P51692|STA5B_HUMAN	Signal transducer and activator of transcription 5B OS=Homo sapiens GN=STAT5B PE=1 SV=2	HUMAN	3	0.9449	0.4618	0.7467	0.0701
1327	sp|P07099|HYEP_HUMAN	Epoxide hydrolase 1 OS=Homo sapiens GN=EPHX1 PE=1 SV=1	HUMAN	5	0.8118	0.2522	1.2829	0.0381
1328	sp|Q96DG6|CMBL_HUMAN	Carboxymethylenebutenolidase homolog OS=Homo sapiens GN=CMBL PE=1 SV=1	HUMAN	4	0.9316	0.2699	1.2386	0.0569
1329	sp|Q9BVL2|NUPL1_HUMAN	Nucleoporin p58/p45 OS=Homo sapiens GN=NUPL1 PE=1 SV=1	HUMAN	5	1.0609	0.5547	0.7911	0.0411
1330	sp|Q8IUC4|RHPN2_HUMAN	Rhophilin-2 OS=Homo sapiens GN=RHPN2 PE=1 SV=1	HUMAN	5	1.0259	0.9484	1.0178	0.9883
1331	sp|Q6PCB0|VWA1_HUMAN	von Willebrand factor A domain-containing protein 1 OS=Homo sapiens GN=VWA1 PE=2 SV=1	HUMAN	5	0.987	0.978	0.9139	0.6536
1332	sp|Q53H96|P5CR3_HUMAN	Pyrroline-5-carboxylate reductase 3 OS=Homo sapiens GN=PYCRL PE=1 SV=2	HUMAN	4	0.9443	0.6256	0.9451	0.7583
1333	sp|Q96E40|CI009_HUMAN	Uncharacterized protein C9orf9 OS=Homo sapiens GN=C9orf9 PE=2 SV=1	HUMAN	8	0.6422	0.2164	0.6198	0.0102
1334	sp|O14795|UN13B_HUMAN	Protein unc-13 homolog B OS=Homo sapiens GN=UNC13B PE=1 SV=2	HUMAN	4	0.8425	0.2617	1.3834	0.4092
1335	sp|P09668|CATH_HUMAN	Pro-cathepsin H OS=Homo sapiens GN=CTSH PE=1 SV=4	HUMAN	3	1.371	0.0024	0.9506	0.4187
1336	sp|Q7L2E3|DHX30_HUMAN	Putative ATP-dependent RNA helicase DHX30 OS=Homo sapiens GN=DHX30 PE=1 SV=1	HUMAN	4	0.9228	0.8061	1.1076	0.645
1337	sp|Q9HAS0|NJMU_HUMAN	Protein Njmu-R1 OS=Homo sapiens GN=C17orf75 PE=1 SV=2	HUMAN	5	0.9877	0.8958	1.0214	0.7739
1338	sp|Q99523|SORT_HUMAN	Sortilin OS=Homo sapiens GN=SORT1 PE=1 SV=3	HUMAN	4	1.0483	0.8431	1.0622	0.7311
1339	sp|Q13724|MOGS_HUMAN	Mannosyl-oligosaccharide glucosidase OS=Homo sapiens GN=MOGS PE=1 SV=5	HUMAN	4	1.1888	0.0979	1.0384	0.5315
1340	sp|P49585|PCY1A_HUMAN	Choline-phosphate cytidylyltransferase A OS=Homo sapiens GN=PCYT1A PE=1 SV=2	HUMAN	4	0.817	0.1308	1.0043	0.9597
1341	sp|P06744|G6PI_HUMAN	Glucose-6-phosphate isomerase OS=Homo sapiens GN=GPI PE=1 SV=4	HUMAN	4	0.9603	0.4896	0.8964	0.2912
1342	sp|B1ANS9|WDR64_HUMAN	WD repeat-containing protein 64 OS=Homo sapiens GN=WDR64 PE=2 SV=1	HUMAN	5	0.8119	0.5282	0.7774	0.5077
1343	sp|Q15185|TEBP_HUMAN	Prostaglandin E synthase 3 OS=Homo sapiens GN=PTGES3 PE=1 SV=1	HUMAN	5	1.1121	0.2284	1.3234	0.0435
1344	sp|Q96D96|HVCN1_HUMAN	Voltage-gated hydrogen channel 1 OS=Homo sapiens GN=HVCN1 PE=1 SV=1	HUMAN	7	1.0996	0.1927	0.8585	0.0579
1345	sp|Q9BV86|NTM1A_HUMAN	N-terminal Xaa-Pro-Lys N-methyltransferase 1 OS=Homo sapiens GN=NTMT1 PE=1 SV=3	HUMAN	5	0.9362	0.6516	0.9668	0.8512
1346	sp|P13693|TCTP_HUMAN	Translationally-controlled tumor protein OS=Homo sapiens GN=TPT1 PE=1 SV=1	HUMAN	3	1.2898	0.0414	1.5475	0.0113
1347	sp|O15393|TMPS2_HUMAN	Transmembrane protease serine 2 OS=Homo sapiens GN=TMPRSS2 PE=1 SV=3	HUMAN	4	1.1519	0.1727	1.5955	0.038
1348	sp|Q9UL25|RAB21_HUMAN	Ras-related protein Rab-21 OS=Homo sapiens GN=RAB21 PE=1 SV=3	HUMAN	5	0.934	0.7386	1.0951	0.7172
1349	sp|Q5TA50|CPTP_HUMAN	Ceramide-1-phosphate transfer protein OS=Homo sapiens GN=GLTPD1 PE=1 SV=1	HUMAN	5	0.6614	0.101	0.7692	0.0514
1350	sp|P21953|ODBB_HUMAN	2-oxoisovalerate dehydrogenase subunit beta, mitochondrial OS=Homo sapiens GN=BCKDHB PE=1 SV=2	HUMAN	4	1.0302	0.7855	1.0226	0.8306
1351	sp|Q9HCU5|PREB_HUMAN	Prolactin regulatory element-binding protein OS=Homo sapiens GN=PREB PE=1 SV=2	HUMAN	4	0.9408	0.6841	0.8813	0.2697
1352	sp|Q9Y2Q0|AT8A1_HUMAN	Phospholipid-transporting ATPase IA OS=Homo sapiens GN=ATP8A1 PE=1 SV=1	HUMAN	5	0.8266	0.3038	1.5531	0.0399
1353	sp|O96005|CLPT1_HUMAN	Cleft lip and palate transmembrane protein 1 OS=Homo sapiens GN=CLPTM1 PE=1 SV=1	HUMAN	4	0.9457	0.662	0.9427	0.8886
1354	sp|P22033|MUTA_HUMAN	Methylmalonyl-CoA mutase, mitochondrial OS=Homo sapiens GN=MUT PE=1 SV=4	HUMAN	4	1.1022	0.328	1.0571	0.721
1355	sp|P09496|CLCA_HUMAN	Clathrin light chain A OS=Homo sapiens GN=CLTA PE=1 SV=1	HUMAN	5	1.3607	0.0211	1.3454	0.0069
1356	sp|Q15386|UBE3C_HUMAN	Ubiquitin-protein ligase E3C OS=Homo sapiens GN=UBE3C PE=1 SV=3	HUMAN	5	1.3925	0.1951	1.5644	0.0326
1357	sp|P02511|CRYAB_HUMAN	Alpha-crystallin B chain OS=Homo sapiens GN=CRYAB PE=1 SV=2	HUMAN	3	1.3139	0.5858	1.5599	0.0322
1358	sp|Q8WTU0|DDI1_HUMAN	Protein DDI1 homolog 1 OS=Homo sapiens GN=DDI1 PE=1 SV=1	HUMAN	5	1.0129	0.9516	0.7548	0.1112
1359	sp|P48556|PSMD8_HUMAN	26S proteasome non-ATPase regulatory subunit 8 OS=Homo sapiens GN=PSMD8 PE=1 SV=2	HUMAN	4	0.9742	0.6971	0.9823	0.836
1360	sp|P26583|HMGB2_HUMAN	High mobility group protein B2 OS=Homo sapiens GN=HMGB2 PE=1 SV=2	HUMAN	4	0.8228	0.0081	0.5149	0
1361	sp|Q8WWB3|DYDC1_HUMAN	DPY30 domain-containing protein 1 OS=Homo sapiens GN=DYDC1 PE=1 SV=1	HUMAN	6	0.6606	0.0227	0.6549	0.0095
1362	sp|Q9C002|NMES1_HUMAN	Normal mucosa of esophagus-specific gene 1 protein OS=Homo sapiens GN=NMES1 PE=2 SV=1	HUMAN	5	0.8051	0.1447	0.8927	0.3254
1363	sp|Q6X784|ZPBP2_HUMAN	Zona pellucida-binding protein 2 OS=Homo sapiens GN=ZPBP2 PE=2 SV=1	HUMAN	4	0.77	0.2616	0.8225	0.1226
1364	sp|Q03426|KIME_HUMAN	Mevalonate kinase OS=Homo sapiens GN=MVK PE=1 SV=1	HUMAN	4	1.0743	0.6351	1.4853	0.0787
1365	sp|O76094|SRP72_HUMAN	Signal recognition particle subunit SRP72 OS=Homo sapiens GN=SRP72 PE=1 SV=3	HUMAN	4	1.0734	0.5248	1.0924	0.5271
1366	sp|P09417|DHPR_HUMAN	Dihydropteridine reductase OS=Homo sapiens GN=QDPR PE=1 SV=2	HUMAN	4	1.1286	0.2842	0.9833	0.8734
1367	sp|P31944|CASPE_HUMAN	Caspase-14 OS=Homo sapiens GN=CASP14 PE=1 SV=2	HUMAN	4	0.5513	0.0598	0.8242	0.3662
1368	sp|Q5JU67|CI117_HUMAN	Uncharacterized protein C9orf117 OS=Homo sapiens GN=C9orf117 PE=2 SV=1	HUMAN	4	0.6946	0.0601	0.7361	0.1823
1369	sp|Q9NS25|SPNXB_HUMAN	Sperm protein associated with the nucleus on the X chromosome B/F OS=Homo sapiens GN=SPANXB1 PE=2 SV=1	HUMAN	13	0.932	0.6132	0.8641	0.3872
1370	sp|Q14749|GNMT_HUMAN	Glycine N-methyltransferase OS=Homo sapiens GN=GNMT PE=1 SV=3	HUMAN	4	0.7477	0.0327	1.3656	0.0375
1371	sp|O43772|MCAT_HUMAN	Mitochondrial carnitine/acylcarnitine carrier protein OS=Homo sapiens GN=SLC25A20 PE=1 SV=1	HUMAN	3	1.0384	0.7878	0.9657	0.8169
1372	sp|Q9UL46|PSME2_HUMAN	Proteasome activator complex subunit 2 OS=Homo sapiens GN=PSME2 PE=1 SV=4	HUMAN	4	0.8575	0.3824	1.142	0.6455
1373	sp|O75431|MTX2_HUMAN	Metaxin-2 OS=Homo sapiens GN=MTX2 PE=1 SV=1	HUMAN	3	0.8239	0.1536	0.8114	0.0373
1374	sp|O75131|CPNE3_HUMAN	Copine-3 OS=Homo sapiens GN=CPNE3 PE=1 SV=1	HUMAN	4	1.1883	0.4093	1.0681	0.7836
1375	sp|O75843|AP1G2_HUMAN	AP-1 complex subunit gamma-like 2 OS=Homo sapiens GN=AP1G2 PE=1 SV=1	HUMAN	6	0.87	0.2618	1.1425	0.7715
1376	sp|P05455|LA_HUMAN	Lupus La protein OS=Homo sapiens GN=SSB PE=1 SV=2	HUMAN	4	1.7291	0.04	1.4983	0.0408
1377	sp|Q8NA56|TTC29_HUMAN	Tetratricopeptide repeat protein 29 OS=Homo sapiens GN=TTC29 PE=2 SV=2	HUMAN	4	0.8682	0.4026	0.8077	0.265
1378	sp|Q9NSK0|KLC4_HUMAN	Kinesin light chain 4 OS=Homo sapiens GN=KLC4 PE=1 SV=3	HUMAN	5	1.1132	0.2665	1.5361	0.1717
1379	sp|Q92530|PSMF1_HUMAN	Proteasome inhibitor PI31 subunit OS=Homo sapiens GN=PSMF1 PE=1 SV=2	HUMAN	4	1.1216	0.2187	0.9535	0.5682
1380	sp|Q15126|PMVK_HUMAN	Phosphomevalonate kinase OS=Homo sapiens GN=PMVK PE=1 SV=3	HUMAN	4	0.9974	0.9854	1.2161	0.356
1381	sp|Q16186|ADRM1_HUMAN	Proteasomal ubiquitin receptor ADRM1 OS=Homo sapiens GN=ADRM1 PE=1 SV=2	HUMAN	4	1.0085	0.9421	0.8744	0.1903
1382	sp|Q6P3W6|NBPFA_HUMAN	Neuroblastoma breakpoint family member 10 OS=Homo sapiens GN=NBPF10 PE=2 SV=2	HUMAN	4	1.1303	0.285	1.0374	0.6391
1383	sp|Q13347|EIF3I_HUMAN	Eukaryotic translation initiation factor 3 subunit I OS=Homo sapiens GN=EIF3I PE=1 SV=1	HUMAN	4	1.21	0.0748	1.0447	0.77
1384	sp|Q9BRX8|F213A_HUMAN	Redox-regulatory protein FAM213A OS=Homo sapiens GN=FAM213A PE=1 SV=3	HUMAN	5	1.1728	0.1418	1.0462	0.6852
1385	sp|O43264|ZW10_HUMAN	Centromere/kinetochore protein zw10 homolog OS=Homo sapiens GN=ZW10 PE=1 SV=3	HUMAN	7	1.063	0.5497	1.3509	0.1695
1386	sp|P49840|GSK3A_HUMAN	Glycogen synthase kinase-3 alpha OS=Homo sapiens GN=GSK3A PE=1 SV=2	HUMAN	3	0.9599	0.6893	0.9578	0.9087
1387	sp|P0C8F1|PATE4_HUMAN	Prostate and testis expressed protein 4 OS=Homo sapiens GN=PATE4 PE=2 SV=2	HUMAN	4	1.2193	0.0342	0.7526	0.0272
1388	sp|Q04724|TLE1_HUMAN	Transducin-like enhancer protein 1 OS=Homo sapiens GN=TLE1 PE=1 SV=2	HUMAN	4	1.2458	0.1606	1.2036	0.0654
1389	sp|O94829|IPO13_HUMAN	Importin-13 OS=Homo sapiens GN=IPO13 PE=1 SV=3	HUMAN	4	0.9356	0.6155	1.2276	0.4684
1390	sp|Q8N4N8|KIF2B_HUMAN	Kinesin-like protein KIF2B OS=Homo sapiens GN=KIF2B PE=1 SV=3	HUMAN	3	1.138	0.4037	1.1301	0.7801
1391	sp|P41218|MNDA_HUMAN	Myeloid cell nuclear differentiation antigen OS=Homo sapiens GN=MNDA PE=1 SV=1	HUMAN	4	0.917	0.4518	0.6906	0.009
1392	sp|Q96DB2|HDA11_HUMAN	Histone deacetylase 11 OS=Homo sapiens GN=HDAC11 PE=1 SV=1	HUMAN	5	0.9489	0.5801	0.8549	0.1405
1393	sp|Q96T59|CDRTF_HUMAN	CMT1A duplicated region transcript 15 protein OS=Homo sapiens GN=CDRT15 PE=2 SV=1	HUMAN	4	1.3651	0.1045	0.9877	0.9252
1394	sp|Q9NRY5|F1142_HUMAN	Protein FAM114A2 OS=Homo sapiens GN=FAM114A2 PE=1 SV=4	HUMAN	4	1.2906	0.1431	1.0365	0.663
1395	sp|Q15366|PCBP2_HUMAN	Poly(rC)-binding protein 2 OS=Homo sapiens GN=PCBP2 PE=1 SV=1	HUMAN	11	1.5258	0.1452	1.483	0.0875
1396	sp|O76054|S14L2_HUMAN	SEC14-like protein 2 OS=Homo sapiens GN=SEC14L2 PE=1 SV=1	HUMAN	3	0.9231	0.7421	1.1138	0.4266
1397	sp|Q93052|LPP_HUMAN	Lipoma-preferred partner OS=Homo sapiens GN=LPP PE=1 SV=1	HUMAN	3	0.9287	0.4336	0.9169	0.4504
1398	sp|Q8WVM8|SCFD1_HUMAN	Sec1 family domain-containing protein 1 OS=Homo sapiens GN=SCFD1 PE=1 SV=4	HUMAN	3	1.0702	0.5534	1.1122	0.2715
1399	sp|Q9NNW7|TRXR2_HUMAN	Thioredoxin reductase 2, mitochondrial OS=Homo sapiens GN=TXNRD2 PE=1 SV=3	HUMAN	4	0.9344	0.6155	0.8777	0.1501
1400	sp|Q06278|AOXA_HUMAN	Aldehyde oxidase OS=Homo sapiens GN=AOX1 PE=1 SV=2	HUMAN	3	0.7469	0.181	1.3395	0.0691
1401	sp|P62266|RS23_HUMAN	40S ribosomal protein S23 OS=Homo sapiens GN=RPS23 PE=1 SV=3	HUMAN	4	0.9875	0.9123	1.064	0.5946
1402	sp|Q9H0U4|RAB1B_HUMAN	Ras-related protein Rab-1B OS=Homo sapiens GN=RAB1B PE=1 SV=1	HUMAN	16	1.2208	0.0441	1.1868	0.0899
1403	sp|O60271|JIP4_HUMAN	C-Jun-amino-terminal kinase-interacting protein 4 OS=Homo sapiens GN=SPAG9 PE=1 SV=4	HUMAN	5	1.2442	0.2262	0.8986	0.5783
1404	sp|P15529|MCP_HUMAN	Membrane cofactor protein OS=Homo sapiens GN=CD46 PE=1 SV=3	HUMAN	4	0.647	0.005	0.6194	0.0044
1405	sp|O43852|CALU_HUMAN	Calumenin OS=Homo sapiens GN=CALU PE=1 SV=2	HUMAN	4	1.0052	0.9776	0.9968	0.9907
1406	sp|P23258|TBG1_HUMAN	Tubulin gamma-1 chain OS=Homo sapiens GN=TUBG1 PE=1 SV=2	HUMAN	5	1.1365	0.5336	1.0348	0.6719
1407	sp|P30626|SORCN_HUMAN	Sorcin OS=Homo sapiens GN=SRI PE=1 SV=1	HUMAN	4	1.1221	0.1557	1.2207	0.0396
1408	sp|O00291|HIP1_HUMAN	Huntingtin-interacting protein 1 OS=Homo sapiens GN=HIP1 PE=1 SV=5	HUMAN	3	0.5984	0.0505	0.6217	0.0157
1409	sp|Q9NZL9|MAT2B_HUMAN	Methionine adenosyltransferase 2 subunit beta OS=Homo sapiens GN=MAT2B PE=1 SV=1	HUMAN	5	0.8827	0.3657	0.9649	0.7524
1410	sp|Q13421|MSLN_HUMAN	Mesothelin OS=Homo sapiens GN=MSLN PE=1 SV=2	HUMAN	4	1.0346	0.7304	0.8555	0.156
1411	sp|P62495|ERF1_HUMAN	Eukaryotic peptide chain release factor subunit 1 OS=Homo sapiens GN=ETF1 PE=1 SV=3	HUMAN	3	1.0866	0.2763	0.9988	0.9865
1412	sp|Q96A08|H2B1A_HUMAN	Histone H2B type 1-A OS=Homo sapiens GN=HIST1H2BA PE=1 SV=3	HUMAN	9	0.546	0.0647	0.6887	0.0933
1413	sp|Q8TCT9|HM13_HUMAN	Minor histocompatibility antigen H13 OS=Homo sapiens GN=HM13 PE=1 SV=1	HUMAN	4	0.864	0.3469	1.341	0.0174
1414	sp|Q8NEG0|FA71C_HUMAN	Protein FAM71C OS=Homo sapiens GN=FAM71C PE=2 SV=1	HUMAN	4	0.6228	0.0105	0.6893	0.0217
1415	sp|P05067|A4_HUMAN	Amyloid beta A4 protein OS=Homo sapiens GN=APP PE=1 SV=3	HUMAN	4	1.1139	0.3031	0.8958	0.4603
1416	sp|Q13190|STX5_HUMAN	Syntaxin-5 OS=Homo sapiens GN=STX5 PE=1 SV=2	HUMAN	4	1.0125	0.9513	0.9212	0.6032
1417	sp|P62829|RL23_HUMAN	60S ribosomal protein L23 OS=Homo sapiens GN=RPL23 PE=1 SV=1	HUMAN	3	0.8735	0.1151	0.9993	0.9957
1418	sp|Q8TE77|SSH3_HUMAN	Protein phosphatase Slingshot homolog 3 OS=Homo sapiens GN=SSH3 PE=1 SV=2	HUMAN	4	0.8264	0.3131	1.373	0.3293
1419	sp|Q1ZYL8|IZUM4_HUMAN	Izumo sperm-egg fusion protein 4 OS=Homo sapiens GN=IZUMO4 PE=2 SV=2	HUMAN	4	0.6694	0.2664	0.6928	0.2202
1420	sp|P62906|RL10A_HUMAN	60S ribosomal protein L10a OS=Homo sapiens GN=RPL10A PE=1 SV=2	HUMAN	4	1.3076	0.1323	0.9767	0.7943
1421	sp|P51157|RAB28_HUMAN	Ras-related protein Rab-28 OS=Homo sapiens GN=RAB28 PE=1 SV=2	HUMAN	4	0.818	0.0714	0.8255	0.0364
1422	sp|Q9BR77|CCD77_HUMAN	Coiled-coil domain-containing protein 77 OS=Homo sapiens GN=CCDC77 PE=2 SV=1	HUMAN	3	0.5565	0.1162	0.7247	0.4384
1423	sp|Q5TZF3|ANR45_HUMAN	Ankyrin repeat domain-containing protein 45 OS=Homo sapiens GN=ANKRD45 PE=2 SV=1	HUMAN	3	0.8403	0.5317	0.8044	0.1616
1424	sp|P46782|RS5_HUMAN	40S ribosomal protein S5 OS=Homo sapiens GN=RPS5 PE=1 SV=4	HUMAN	4	1.0933	0.339	1.0983	0.1845
1425	sp|P18124|RL7_HUMAN	60S ribosomal protein L7 OS=Homo sapiens GN=RPL7 PE=1 SV=1	HUMAN	3	1.0534	0.6198	1.1038	0.603
1426	sp|Q9Y5Z4|HEBP2_HUMAN	Heme-binding protein 2 OS=Homo sapiens GN=HEBP2 PE=1 SV=1	HUMAN	4	0.9243	0.4667	1.1027	0.4185
1427	sp|Q16658|FSCN1_HUMAN	Fascin OS=Homo sapiens GN=FSCN1 PE=1 SV=3	HUMAN	3	0.8748	0.4531	1.3566	0.2405
1428	sp|P63151|2ABA_HUMAN	Serine/threonine-protein phosphatase 2A 55 kDa regulatory subunit B alpha isoform OS=Homo sapiens GN=PPP2R2A PE=1 SV=1	HUMAN	4	1.0576	0.4501	1.4782	0.0281
1429	sp|Q9Y376|CAB39_HUMAN	Calcium-binding protein 39 OS=Homo sapiens GN=CAB39 PE=1 SV=1	HUMAN	3	0.8947	0.3468	0.9853	0.9886
1430	sp|Q8TAP6|CEP76_HUMAN	Centrosomal protein of 76 kDa OS=Homo sapiens GN=CEP76 PE=1 SV=1	HUMAN	5	0.7228	0.2352	0.5983	0.1067
1431	sp|Q99766|ATP5S_HUMAN	ATP synthase subunit s, mitochondrial OS=Homo sapiens GN=ATP5S PE=1 SV=3	HUMAN	4	0.9322	0.4055	0.9478	0.5088
1432	sp|Q9Y2X7|GIT1_HUMAN	ARF GTPase-activating protein GIT1 OS=Homo sapiens GN=GIT1 PE=1 SV=2	HUMAN	4	0.9603		0.9733
1433	sp|Q9H0I3|CC113_HUMAN	Coiled-coil domain-containing protein 113 OS=Homo sapiens GN=CCDC113 PE=2 SV=1	HUMAN	4	0.9004	0.389	0.8064	0.3292
1434	sp|O94788|AL1A2_HUMAN	Retinal dehydrogenase 2 OS=Homo sapiens GN=ALDH1A2 PE=1 SV=3	HUMAN	7	0.9405	0.7857	1.0093	0.9262
1435	sp|Q9NR28|DBLOH_HUMAN	Diablo homolog, mitochondrial OS=Homo sapiens GN=DIABLO PE=1 SV=1	HUMAN	4	1.1194	0.4004	1.2133	0.2063
1436	sp|P61769|B2MG_HUMAN	Beta-2-microglobulin OS=Homo sapiens GN=B2M PE=1 SV=1	HUMAN	5	1.0414	0.7388	1.3316	0.1571
1437	sp|Q99615|DNJC7_HUMAN	DnaJ homolog subfamily C member 7 OS=Homo sapiens GN=DNAJC7 PE=1 SV=2	HUMAN	3	1.3057	0.2668	1.0923	0.8235
1438	sp|Q15813|TBCE_HUMAN	Tubulin-specific chaperone E OS=Homo sapiens GN=TBCE PE=1 SV=1	HUMAN	4	0.8155	0.3659	0.7479	0.0576
1439	sp|Q04695|K1C17_HUMAN	Keratin, type I cytoskeletal 17 OS=Homo sapiens GN=KRT17 PE=1 SV=2	HUMAN	12	1.8255	0.0235	0.7046	0.0282
1440	sp|Q8IY17|PLPL6_HUMAN	Neuropathy target esterase OS=Homo sapiens GN=PNPLA6 PE=1 SV=2	HUMAN	3	1.0013	0.9871	0.7989	0.1097
1441	sp|Q8N7X0|ADGB_HUMAN	Androglobin OS=Homo sapiens GN=ADGB PE=2 SV=3	HUMAN	4	0.9194	0.3869	0.8716	0.2556
1442	sp|P62753|RS6_HUMAN	40S ribosomal protein S6 OS=Homo sapiens GN=RPS6 PE=1 SV=1	HUMAN	4	0.9788	0.8825	1.1957	0.0666
1443	sp|Q9H3K6|BOLA2_HUMAN	BolA-like protein 2 OS=Homo sapiens GN=BOLA2 PE=1 SV=1	HUMAN	3	1.0523	0.7168	1.0964	0.2961
1444	sp|Q9UI30|TR112_HUMAN	tRNA methyltransferase 112 homolog OS=Homo sapiens GN=TRMT112 PE=1 SV=1	HUMAN	3	1.0583	0.6903	1.1348	0.4967
1445	sp|P59666|DEF3_HUMAN	Neutrophil defensin 3 OS=Homo sapiens GN=DEFA3 PE=1 SV=1	HUMAN	4	1.7211	0.187	0.5923	0.0458
1446	sp|O15371|EIF3D_HUMAN	Eukaryotic translation initiation factor 3 subunit D OS=Homo sapiens GN=EIF3D PE=1 SV=1	HUMAN	3	0.9945	0.9634	0.937	0.3606
1447	sp|Q9NTK5|OLA1_HUMAN	Obg-like ATPase 1 OS=Homo sapiens GN=OLA1 PE=1 SV=2	HUMAN	3	1.1394	0.0427	1.3525	0.0237
1448	sp|P21283|VATC1_HUMAN	V-type proton ATPase subunit C 1 OS=Homo sapiens GN=ATP6V1C1 PE=1 SV=4	HUMAN	4	0.9685	0.7311	0.9816	0.9344
1449	sp|Q13586|STIM1_HUMAN	Stromal interaction molecule 1 OS=Homo sapiens GN=STIM1 PE=1 SV=3	HUMAN	3	1.6379	0.1021	1.3072	0.3316
1450	sp|Q8NHS0|DNJB8_HUMAN	DnaJ homolog subfamily B member 8 OS=Homo sapiens GN=DNAJB8 PE=1 SV=1	HUMAN	6	0.7626	0.0177	0.756	0.0162
1451	sp|Q9P035|HACD3_HUMAN	Very-long-chain (3R)-3-hydroxyacyl-CoA dehydratase 3 OS=Homo sapiens GN=PTPLAD1 PE=1 SV=2	HUMAN	3	1.3814	0.0399	1.2587	0.2191
1452	sp|Q9Y6A4|CP080_HUMAN	UPF0468 protein C16orf80 OS=Homo sapiens GN=C16orf80 PE=1 SV=1	HUMAN	4	0.7008	0.0213	0.6398	0.0045
1453	sp|O94874|UFL1_HUMAN	E3 UFM1-protein ligase 1 OS=Homo sapiens GN=UFL1 PE=1 SV=2	HUMAN	3	0.9505	0.8061	1.4478	0.0668
1454	sp|P04004|VTNC_HUMAN	Vitronectin OS=Homo sapiens GN=VTN PE=1 SV=1	HUMAN	3	1.1976	0.1116	0.967	0.7494
1455	sp|Q9Y6M9|NDUB9_HUMAN	NADH dehydrogenase [ubiquinone] 1 beta subcomplex subunit 9 OS=Homo sapiens GN=NDUFB9 PE=1 SV=3	HUMAN	3	0.9919	0.9453	0.8632	0.3129
1456	sp|Q9H2H8|PPIL3_HUMAN	Peptidyl-prolyl cis-trans isomerase-like 3 OS=Homo sapiens GN=PPIL3 PE=1 SV=1	HUMAN	3	1.1337	0.3962	1.0243	0.8381
1457	sp|Q8NA54|IQUB_HUMAN	IQ and ubiquitin-like domain-containing protein OS=Homo sapiens GN=IQUB PE=1 SV=2	HUMAN	4	0.9445	0.7192	0.919	0.5042
1458	sp|Q99932|SPAG8_HUMAN	Sperm-associated antigen 8 OS=Homo sapiens GN=SPAG8 PE=1 SV=2	HUMAN	3	0.8156	0.1485	0.8176	0.1888
1459	sp|Q6IA69|NADE_HUMAN	Glutamine-dependent NAD(+) synthetase OS=Homo sapiens GN=NADSYN1 PE=1 SV=3	HUMAN	5	1.1509	0.1123	1.0198	0.8436
1460	sp|Q7RTZ1|OVCH2_HUMAN	Ovochymase-2 OS=Homo sapiens GN=OVCH2 PE=2 SV=2	HUMAN	3	1.5274	0.0859	1.143	0.1927
1461	sp|Q9UHL4|DPP2_HUMAN	Dipeptidyl peptidase 2 OS=Homo sapiens GN=DPP7 PE=1 SV=3	HUMAN	3	1.1098	0.8332	0.9633	0.8457
1462	sp|Q9GZZ9|UBA5_HUMAN	Ubiquitin-like modifier-activating enzyme 5 OS=Homo sapiens GN=UBA5 PE=1 SV=1	HUMAN	4	1.0593	0.6095	0.9882	0.9435
1463	sp|Q99963|SH3G3_HUMAN	Endophilin-A3 OS=Homo sapiens GN=SH3GL3 PE=1 SV=1	HUMAN	3	0.9954	0.9862	0.9371	0.7221
1464	sp|Q93100|KPBB_HUMAN	Phosphorylase b kinase regulatory subunit beta OS=Homo sapiens GN=PHKB PE=1 SV=3	HUMAN	3	1.0204	0.9054	1.228	0.1705
1465	sp|Q86UG4|SO6A1_HUMAN	Solute carrier organic anion transporter family member 6A1 OS=Homo sapiens GN=SLCO6A1 PE=2 SV=2	HUMAN	3	0.7715	0.1807	0.778	0.3844
1466	sp|P25205|MCM3_HUMAN	DNA replication licensing factor MCM3 OS=Homo sapiens GN=MCM3 PE=1 SV=3	HUMAN	3	1.0478	0.8494	1.2082	0.3528
1467	sp|Q9NUU7|DD19A_HUMAN	ATP-dependent RNA helicase DDX19A OS=Homo sapiens GN=DDX19A PE=1 SV=1	HUMAN	3	1.1163	0.4082	1.2793	0.4457
1468	sp|P50583|AP4A_HUMAN	Bis(5'-nucleosyl)-tetraphosphatase [asymmetrical] OS=Homo sapiens GN=NUDT2 PE=1 SV=3	HUMAN	3	1.0822	0.3513	1.3021	0.0448
1469	sp|Q6ICG8|WBP2L_HUMAN	Postacrosomal sheath WW domain-binding protein OS=Homo sapiens GN=WBP2NL PE=2 SV=1	HUMAN	4	1.078	0.7991	0.8861	0.596
1470	sp|Q7L5D6|GET4_HUMAN	Golgi to ER traffic protein 4 homolog OS=Homo sapiens GN=GET4 PE=1 SV=1	HUMAN	3	0.853	0.2231	0.956	0.6248
1471	sp|Q9Y5P6|GMPPB_HUMAN	Mannose-1-phosphate guanyltransferase beta OS=Homo sapiens GN=GMPPB PE=1 SV=2	HUMAN	3	1.1291	0.2652	1.3756	0.016
1472	sp|Q9BSF0|SMAKA_HUMAN	Small membrane A-kinase anchor protein OS=Homo sapiens GN=C2orf88 PE=1 SV=2	HUMAN	5	1.2759	0.0779	0.8118	0.2536
1473	sp|A1A4V9|CP093_HUMAN	Coiled-coil domain-containing protein C16orf93 OS=Homo sapiens GN=C16orf93 PE=2 SV=1	HUMAN	3	0.7757	0.2348	0.7128	0.2295
1474	sp|P30520|PURA2_HUMAN	Adenylosuccinate synthetase isozyme 2 OS=Homo sapiens GN=ADSS PE=1 SV=3	HUMAN	3	0.962	0.8084	0.5031	0.1572
1475	sp|P00492|HPRT_HUMAN	Hypoxanthine-guanine phosphoribosyltransferase OS=Homo sapiens GN=HPRT1 PE=1 SV=2	HUMAN	3	1.0286	0.7143	0.9158	0.4012
1476	sp|Q4G0N4|NAKD2_HUMAN	NAD kinase 2, mitochondrial OS=Homo sapiens GN=NADK2 PE=1 SV=2	HUMAN	3	0.8689	0.1691	0.7906	0.1003
1477	sp|Q92905|CSN5_HUMAN	COP9 signalosome complex subunit 5 OS=Homo sapiens GN=COPS5 PE=1 SV=4	HUMAN	4	1.1192	0.2988	1.0427	0.8291
1478	sp|Q7Z4L5|TT21B_HUMAN	Tetratricopeptide repeat protein 21B OS=Homo sapiens GN=TTC21B PE=1 SV=2	HUMAN	4	1.2237	0.1205	1.1575	0.0673
1479	sp|Q9UDR5|AASS_HUMAN	Alpha-aminoadipic semialdehyde synthase, mitochondrial OS=Homo sapiens GN=AASS PE=1 SV=1	HUMAN	3	0.9001	0.6722	0.7847	0.2585
1480	sp|Q13438|OS9_HUMAN	Protein OS-9 OS=Homo sapiens GN=OS9 PE=1 SV=1	HUMAN	3	1.1294	0.2601	1.1388	0.6809
1481	sp|Q99816|TS101_HUMAN	Tumor susceptibility gene 101 protein OS=Homo sapiens GN=TSG101 PE=1 SV=2	HUMAN	4	1.1289	0.32	1.1328	0.4724
1482	sp|Q5XPI4|RN123_HUMAN	E3 ubiquitin-protein ligase RNF123 OS=Homo sapiens GN=RNF123 PE=1 SV=1	HUMAN	3	0.8965	0.6842	1.0602	0.7414
1483	sp|O60749|SNX2_HUMAN	Sorting nexin-2 OS=Homo sapiens GN=SNX2 PE=1 SV=2	HUMAN	3	0.9893		1.3777
1484	sp|Q9NRN7|ADPPT_HUMAN	L-aminoadipate-semialdehyde dehydrogenase-phosphopantetheinyl transferase OS=Homo sapiens GN=AASDHPPT PE=1 SV=2	HUMAN	3	1.2385	0.0619	1.2412	0.1002
1485	sp|Q9Y5Y2|NUBP2_HUMAN	Cytosolic Fe-S cluster assembly factor NUBP2 OS=Homo sapiens GN=NUBP2 PE=1 SV=1	HUMAN	4	0.9887	0.9037	1.1142	0.2976
1486	sp|Q9UI12|VATH_HUMAN	V-type proton ATPase subunit H OS=Homo sapiens GN=ATP6V1H PE=1 SV=1	HUMAN	3	1.0795	0.541	0.8958	0.5225
1487	sp|Q15181|IPYR_HUMAN	Inorganic pyrophosphatase OS=Homo sapiens GN=PPA1 PE=1 SV=2	HUMAN	3	1.1821	0.1837	1.1658	0.3887
1488	sp|Q9GZS3|WDR61_HUMAN	WD repeat-containing protein 61 OS=Homo sapiens GN=WDR61 PE=1 SV=1	HUMAN	4	1.0984	0.4817	1.3141	0.1013
1489	sp|Q6UWP2|DHR11_HUMAN	Dehydrogenase/reductase SDR family member 11 OS=Homo sapiens GN=DHRS11 PE=1 SV=1	HUMAN	4	1.5242	0.022	0.7681	0.5066
1490	sp|Q14012|KCC1A_HUMAN	Calcium/calmodulin-dependent protein kinase type 1 OS=Homo sapiens GN=CAMK1 PE=1 SV=1	HUMAN	3	0.8818	0.1846	1.1095	0.4988
1491	sp|P13987|CD59_HUMAN	CD59 glycoprotein OS=Homo sapiens GN=CD59 PE=1 SV=1	HUMAN	6	1.1725	0.1264	0.8537	0.1289
1492	sp|Q969H8|CS010_HUMAN	UPF0556 protein C19orf10 OS=Homo sapiens GN=C19orf10 PE=1 SV=1	HUMAN	4	1.0511	0.6587	1.3024	0.0839
1493	sp|Q15257|PTPA_HUMAN	Serine/threonine-protein phosphatase 2A activator OS=Homo sapiens GN=PPP2R4 PE=1 SV=3	HUMAN	4	1.0699	0.3067	1.0735	0.4168
1494	sp|P09471|GNAO_HUMAN	Guanine nucleotide-binding protein G(o) subunit alpha OS=Homo sapiens GN=GNAO1 PE=1 SV=4	HUMAN	4	0.9302	0.72	1.1465	0.3397
1495	sp|P53680|AP2S1_HUMAN	AP-2 complex subunit sigma OS=Homo sapiens GN=AP2S1 PE=1 SV=2	HUMAN	4	1.0442	0.7334	1.0103	0.9661
1496	sp|Q7L5Y1|ENOF1_HUMAN	Mitochondrial enolase superfamily member 1 OS=Homo sapiens GN=ENOSF1 PE=1 SV=1	HUMAN	4	0.9334	0.5585	1.1119	0.477
1497	sp|Q00577|PURA_HUMAN	Transcriptional activator protein Pur-alpha OS=Homo sapiens GN=PURA PE=1 SV=2	HUMAN	4	0.9434	0.6465	0.9141	0.6959
1498	sp|O75526|RMXL2_HUMAN	RNA-binding motif protein, X-linked-like-2 OS=Homo sapiens GN=RBMXL2 PE=1 SV=3	HUMAN	3	1.5907	0.014	1.6156	0.0185
1499	sp|Q9NQC3|RTN4_HUMAN	Reticulon-4 OS=Homo sapiens GN=RTN4 PE=1 SV=2	HUMAN	4	1.0057	0.9416	0.9645	0.8222
1500	sp|P28288|ABCD3_HUMAN	ATP-binding cassette sub-family D member 3 OS=Homo sapiens GN=ABCD3 PE=1 SV=1	HUMAN	4	1.1973	0.112	0.9765	0.7894
1501	sp|O14896|IRF6_HUMAN	Interferon regulatory factor 6 OS=Homo sapiens GN=IRF6 PE=1 SV=1	HUMAN	3	1.1403	0.1572	1.131	0.5133
1502	sp|P61018|RAB4B_HUMAN	Ras-related protein Rab-4B OS=Homo sapiens GN=RAB4B PE=1 SV=1	HUMAN	4	1.2928	0.3056	1.2545	0.6638
1503	sp|A4D263|CG072_HUMAN	Uncharacterized protein C7orf72 OS=Homo sapiens GN=C7orf72 PE=4 SV=2	HUMAN	3	0.7797	0.003	0.7559	0.0019
1504	sp|Q15477|SKIV2_HUMAN	Helicase SKI2W OS=Homo sapiens GN=SKIV2L PE=1 SV=3	HUMAN	4	0.9133	0.6293	1.1361	0.372
1505	sp|Q9BUJ2|HNRL1_HUMAN	Heterogeneous nuclear ribonucleoprotein U-like protein 1 OS=Homo sapiens GN=HNRNPUL1 PE=1 SV=2	HUMAN	3	1.8276	0.4262	2.1251	0.024
1506	sp|Q8NBF2|NHLC2_HUMAN	NHL repeat-containing protein 2 OS=Homo sapiens GN=NHLRC2 PE=1 SV=1	HUMAN	4	0.8988	0.7436	1.2238	0.5937
1507	sp|P08729|K2C7_HUMAN	Keratin, type II cytoskeletal 7 OS=Homo sapiens GN=KRT7 PE=1 SV=5	HUMAN	7	0.9811	0.8117	1.2752	0.0936
1508	sp|Q9H1H1|GTSFL_HUMAN	Gametocyte-specific factor 1-like OS=Homo sapiens GN=GTSF1L PE=2 SV=1	HUMAN	3	1.2816	0.0896	1.07	0.4593
1509	sp|Q96HC4|PDLI5_HUMAN	PDZ and LIM domain protein 5 OS=Homo sapiens GN=PDLIM5 PE=1 SV=5	HUMAN	3	0.9705	0.7843	1.0416	0.8131
1510	sp|Q96PK6|RBM14_HUMAN	RNA-binding protein 14 OS=Homo sapiens GN=RBM14 PE=1 SV=2	HUMAN	4	1.6294	0.1589	1.4993	0.0166
1511	sp|O14618|CCS_HUMAN	Copper chaperone for superoxide dismutase OS=Homo sapiens GN=CCS PE=1 SV=1	HUMAN	3	0.9209	0.7882	1.3048	0.3444
1512	sp|Q9Y4B6|VPRBP_HUMAN	Protein VPRBP OS=Homo sapiens GN=VPRBP PE=1 SV=3	HUMAN	3	1.1371	0.5297	1.26	0.1915
1513	sp|P53367|ARFP1_HUMAN	Arfaptin-1 OS=Homo sapiens GN=ARFIP1 PE=1 SV=2	HUMAN	4	1.1214	0.3636	0.7284	0.2604
1514	sp|Q9BZH6|WDR11_HUMAN	WD repeat-containing protein 11 OS=Homo sapiens GN=WDR11 PE=1 SV=1	HUMAN	4	0.9002	0.4325	0.9783	0.8063
1515	sp|P99999|CYC_HUMAN	Cytochrome c OS=Homo sapiens GN=CYCS PE=1 SV=2	HUMAN	4	0.9403	0.4345	0.8086	0.0704
1516	sp|P50579|MAP2_HUMAN	Methionine aminopeptidase 2 OS=Homo sapiens GN=METAP2 PE=1 SV=1	HUMAN	3	1.4079	0.0755	1.1981	0.0716
1517	sp|P31942|HNRH3_HUMAN	Heterogeneous nuclear ribonucleoprotein H3 OS=Homo sapiens GN=HNRNPH3 PE=1 SV=2	HUMAN	5	1.6816	0.5204	1.503	0.2651
1518	sp|O15355|PPM1G_HUMAN	Protein phosphatase 1G OS=Homo sapiens GN=PPM1G PE=1 SV=1	HUMAN	3	1.1602	0.3791	1.3039	0.4713
1519	sp|Q9UK41|VPS28_HUMAN	Vacuolar protein sorting-associated protein 28 homolog OS=Homo sapiens GN=VPS28 PE=1 SV=1	HUMAN	3	1.1354	0.3336	1.0864	0.501
1520	sp|Q8N7Z2|GG6L1_HUMAN	Golgin subfamily A member 6-like protein 1 OS=Homo sapiens GN=GOLGA6L1 PE=2 SV=2	HUMAN	3	1.3042	0.0285	1.3041	0.0476
1521	sp|Q9NZ32|ARP10_HUMAN	Actin-related protein 10 OS=Homo sapiens GN=ACTR10 PE=1 SV=1	HUMAN	3	1.1658	0.2549	0.9702	0.701
1522	sp|Q8IXM7|OD3L1_HUMAN	Outer dense fiber protein 3-like protein 1 OS=Homo sapiens GN=ODF3L1 PE=2 SV=1	HUMAN	3	0.8418	0.1197	0.774	0.0807
1523	sp|P0C5Z0|H2AB2_HUMAN	Histone H2A-Bbd type 2/3 OS=Homo sapiens GN=H2AFB2 PE=2 SV=1	HUMAN	5	0.7464	0.2167	1.0122	0.9261
1524	sp|Q9UGI8|TES_HUMAN	Testin OS=Homo sapiens GN=TES PE=1 SV=1	HUMAN	3	1.4049	0.0111	1.369	0.1175
1525	sp|Q13045|FLII_HUMAN	Protein flightless-1 homolog OS=Homo sapiens GN=FLII PE=1 SV=2	HUMAN	4	1.1818	0.6561	1.1923	0.6545
1526	sp|A2RUT3|TMM89_HUMAN	Transmembrane protein 89 OS=Homo sapiens GN=TMEM89 PE=2 SV=1	HUMAN	3	0.7077	0.2059	0.8074	0.5095
1527	sp|Q9Y295|DRG1_HUMAN	Developmentally-regulated GTP-binding protein 1 OS=Homo sapiens GN=DRG1 PE=1 SV=1	HUMAN	5	1.1614	0.7045	1.066	0.7864
1528	sp|P56851|EP3B_HUMAN	Epididymal secretory protein E3-beta OS=Homo sapiens GN=EDDM3B PE=2 SV=2	HUMAN	5	2.5221	0.0083	1.3618	0.0733
1529	sp|A6NFE3|EFC10_HUMAN	EF-hand calcium-binding domain-containing protein 10 OS=Homo sapiens GN=EFCAB10 PE=2 SV=2	HUMAN	3	0.7252	0.0801	0.7654	0.0176
1530	sp|O75800|ZMY10_HUMAN	Zinc finger MYND domain-containing protein 10 OS=Homo sapiens GN=ZMYND10 PE=1 SV=2	HUMAN	3	0.9877	0.9131	1.1702	0.6095
1531	sp|O14787|TNPO2_HUMAN	Transportin-2 OS=Homo sapiens GN=TNPO2 PE=1 SV=3	HUMAN	6	1.442	0.0482	1.8554	0.1316
1532	sp|Q8NFJ9|BBS1_HUMAN	Bardet-Biedl syndrome 1 protein OS=Homo sapiens GN=BBS1 PE=1 SV=1	HUMAN	3	1.0041	0.9792	1.4014	0.7077
1533	sp|P11279|LAMP1_HUMAN	Lysosome-associated membrane glycoprotein 1 OS=Homo sapiens GN=LAMP1 PE=1 SV=3	HUMAN	3	1.0418	0.6442	1.0766	0.5088
1534	sp|P10155|RO60_HUMAN	60 kDa SS-A/Ro ribonucleoprotein OS=Homo sapiens GN=TROVE2 PE=1 SV=2	HUMAN	3	0.9563	0.7804	1.3725	0.1183
1535	sp|Q9NVV0|TM38B_HUMAN	Trimeric intracellular cation channel type B OS=Homo sapiens GN=TMEM38B PE=1 SV=1	HUMAN	3	0.8077	0.4758	0.6477	0.13
1536	sp|P15289|ARSA_HUMAN	Arylsulfatase A OS=Homo sapiens GN=ARSA PE=1 SV=3	HUMAN	3	0.8848	0.3785	0.9301	0.787
1537	sp|P53582|MAP11_HUMAN	Methionine aminopeptidase 1 OS=Homo sapiens GN=METAP1 PE=1 SV=2	HUMAN	3	0.8539	0.2018	0.8749	0.2785
1538	sp|Q9BXF6|RFIP5_HUMAN	Rab11 family-interacting protein 5 OS=Homo sapiens GN=RAB11FIP5 PE=1 SV=1	HUMAN	4	1.0075	0.956	1.2435	0.0655
1539	sp|Q9UNF1|MAGD2_HUMAN	Melanoma-associated antigen D2 OS=Homo sapiens GN=MAGED2 PE=1 SV=2	HUMAN	3	0.9204	0.5813	0.9576	0.7724
1540	sp|Q9UBQ0|VPS29_HUMAN	Vacuolar protein sorting-associated protein 29 OS=Homo sapiens GN=VPS29 PE=1 SV=1	HUMAN	3	1.0811	0.3037	1.2745	0.0313
1541	sp|P61086|UBE2K_HUMAN	Ubiquitin-conjugating enzyme E2 K OS=Homo sapiens GN=UBE2K PE=1 SV=3	HUMAN	4	0.8532	0.6511	1.08	0.7384
1542	sp|P55209|NP1L1_HUMAN	Nucleosome assembly protein 1-like 1 OS=Homo sapiens GN=NAP1L1 PE=1 SV=1	HUMAN	3	1.7267	0.2229	1.4923	0.3038
1543	sp|Q96LQ0|PPR36_HUMAN	Protein phosphatase 1 regulatory subunit 36 OS=Homo sapiens GN=PPP1R36 PE=1 SV=1	HUMAN	3	0.6952	0.1752	0.8898	0.5899
1544	sp|Q8IZ02|LRC34_HUMAN	Leucine-rich repeat-containing protein 34 OS=Homo sapiens GN=LRRC34 PE=2 SV=2	HUMAN	3	0.8222	0.4119	0.7489	0.0895
1545	sp|Q5H943|KKLC1_HUMAN	Kita-kyushu lung cancer antigen 1 OS=Homo sapiens GN=CT83 PE=1 SV=1	HUMAN	3	1.027	0.8385	1.302	0.3621
1546	sp|P62995|TRA2B_HUMAN	Transformer-2 protein homolog beta OS=Homo sapiens GN=TRA2B PE=1 SV=1	HUMAN	3	1.4221	0.2827	1.4228	0.065
1547	sp|Q8NBJ7|SUMF2_HUMAN	Sulfatase-modifying factor 2 OS=Homo sapiens GN=SUMF2 PE=1 SV=2	HUMAN	3	1.0781	0.6413	0.7327	0.1646
1548	sp|Q9NZ45|CISD1_HUMAN	CDGSH iron-sulfur domain-containing protein 1 OS=Homo sapiens GN=CISD1 PE=1 SV=1	HUMAN	5	0.9627	0.6496	0.8566	0.1338
1549	sp|P50914|RL14_HUMAN	60S ribosomal protein L14 OS=Homo sapiens GN=RPL14 PE=1 SV=4	HUMAN	4	1.0227	0.8075	1.0714	0.5255
1550	sp|A0AV96|RBM47_HUMAN	RNA-binding protein 47 OS=Homo sapiens GN=RBM47 PE=1 SV=2	HUMAN	3	1.2992	0.4877	1.0932	0.8073
1551	sp|Q05086|UBE3A_HUMAN	Ubiquitin-protein ligase E3A OS=Homo sapiens GN=UBE3A PE=1 SV=4	HUMAN	3	1.163	0.2983	1.0299	0.9621
1552	sp|O43247|TEX33_HUMAN	Testis-expressed sequence 33 protein OS=Homo sapiens GN=TEX33 PE=2 SV=2	HUMAN	3	0.7436	0.2446	0.8099	0.121
1553	sp|Q9UIK5|TEFF2_HUMAN	Tomoregulin-2 OS=Homo sapiens GN=TMEFF2 PE=1 SV=1	HUMAN	3	1.7623	0.1013	2.0161	0.0821
1554	sp|P07437|TBB5_HUMAN	Tubulin beta chain OS=Homo sapiens GN=TUBB PE=1 SV=2	HUMAN	40	1.0134	0.9035	1.1889	0.2232
1555	sp|Q9BQE3|TBA1C_HUMAN	Tubulin alpha-1C chain OS=Homo sapiens GN=TUBA1C PE=1 SV=1	HUMAN	33	0.9222	0.5455	0.9294	0.5631
1556	sp|Q9BZX4|ROP1B_HUMAN	Ropporin-1B OS=Homo sapiens GN=ROPN1B PE=1 SV=1	HUMAN	13	0.7397		0.6955
1557	sp|P15259|PGAM2_HUMAN	Phosphoglycerate mutase 2 OS=Homo sapiens GN=PGAM2 PE=1 SV=3	HUMAN	8	1.0402	0.7161	0.808	0.1508
1558	sp|P61204|ARF3_HUMAN	ADP-ribosylation factor 3 OS=Homo sapiens GN=ARF3 PE=1 SV=2	HUMAN	10	1.3699	0.0247	1.2752	0.1099
1559	sp|P16401|H15_HUMAN	Histone H1.5 OS=Homo sapiens GN=HIST1H1B PE=1 SV=3	HUMAN	4	1.0378	0.8615	0.8771	0.4224
1560	sp|P01034|CYTC_HUMAN	Cystatin-C OS=Homo sapiens GN=CST3 PE=1 SV=1	HUMAN	4	1.2711	0.1573	0.7927	0.1189
1561	sp|Q9NYL9|TMOD3_HUMAN	Tropomodulin-3 OS=Homo sapiens GN=TMOD3 PE=1 SV=1	HUMAN	3	0.845	0.5821	1.1114	0.7624
1562	sp|Q96LZ3|CANB2_HUMAN	Calcineurin subunit B type 2 OS=Homo sapiens GN=PPP3R2 PE=2 SV=3	HUMAN	3	1.1768	0.2273	1.0266	0.851
1563	sp|O60613|SEP15_HUMAN	15 kDa selenoprotein OS=Homo sapiens GN=SEP15 PE=1 SV=3	HUMAN	4	1.013	0.968	1.125	0.6994
1564	sp|Q07812|BAX_HUMAN	Apoptosis regulator BAX OS=Homo sapiens GN=BAX PE=1 SV=1	HUMAN	3	0.8688	0.536	1.2838	0.1634
1565	sp|Q15437|SC23B_HUMAN	Protein transport protein Sec23B OS=Homo sapiens GN=SEC23B PE=1 SV=2	HUMAN	3	1.1781	0.2036	1.9435	0.2883
1566	sp|P98095|FBLN2_HUMAN	Fibulin-2 OS=Homo sapiens GN=FBLN2 PE=1 SV=2	HUMAN	3	0.8654	0.2741	1.0073	0.9761
1567	sp|P35754|GLRX1_HUMAN	Glutaredoxin-1 OS=Homo sapiens GN=GLRX PE=1 SV=2	HUMAN	3	0.3872	0.2663	1.2055	0.1495
1568	sp|P62070|RRAS2_HUMAN	Ras-related protein R-Ras2 OS=Homo sapiens GN=RRAS2 PE=1 SV=1	HUMAN	3	1.0013	0.995	1.1148	0.7789
1569	sp|Q9P0J0|NDUAD_HUMAN	NADH dehydrogenase [ubiquinone] 1 alpha subcomplex subunit 13 OS=Homo sapiens GN=NDUFA13 PE=1 SV=3	HUMAN	3	0.8796	0.4361	0.8621	0.2464
1570	sp|Q52LJ0|FA98B_HUMAN	Protein FAM98B OS=Homo sapiens GN=FAM98B PE=1 SV=1	HUMAN	3	1.139	0.7836	1.055	0.8772
1571	sp|Q9UHY7|ENOPH_HUMAN	Enolase-phosphatase E1 OS=Homo sapiens GN=ENOPH1 PE=1 SV=1	HUMAN	3	0.9445	0.6274	1.1633	0.5716
1572	sp|Q9HCN8|SDF2L_HUMAN	Stromal cell-derived factor 2-like protein 1 OS=Homo sapiens GN=SDF2L1 PE=1 SV=2	HUMAN	3	1.1557	0.3733	1.4194	0.5461
1573	sp|O00303|EIF3F_HUMAN	Eukaryotic translation initiation factor 3 subunit F OS=Homo sapiens GN=EIF3F PE=1 SV=1	HUMAN	4	1.1367	0.3995	1.1882	0.4172
1574	sp|Q8NHX4|SPTA3_HUMAN	Spermatogenesis-associated protein 3 OS=Homo sapiens GN=SPATA3 PE=2 SV=2	HUMAN	3	0.6712	0.3457	0.8221	0.3464
1575	sp|Q9Y570|PPME1_HUMAN	Protein phosphatase methylesterase 1 OS=Homo sapiens GN=PPME1 PE=1 SV=3	HUMAN	3	1.2485	0.5306	1.1419	0.653
1576	sp|Q9BUR5|APOO_HUMAN	Apolipoprotein O OS=Homo sapiens GN=APOO PE=1 SV=1	HUMAN	3	0.943	0.564	0.9427	0.5618
1577	sp|O43681|ASNA_HUMAN	ATPase ASNA1 OS=Homo sapiens GN=ASNA1 PE=1 SV=2	HUMAN	3	0.9923	0.9626	1.3296	0.1905
1578	sp|P49223|SPIT3_HUMAN	Kunitz-type protease inhibitor 3 OS=Homo sapiens GN=SPINT3 PE=2 SV=3	HUMAN	6	1.7459	0.2652	1.2578	0.1068
1579	sp|Q8NB37|PDDC1_HUMAN	Parkinson disease 7 domain-containing protein 1 OS=Homo sapiens GN=PDDC1 PE=1 SV=1	HUMAN	3	1.0076	0.9779	1.1451	0.3916
1580	sp|Q9NX63|CHCH3_HUMAN	Coiled-coil-helix-coiled-coil-helix domain-containing protein 3, mitochondrial OS=Homo sapiens GN=CHCHD3 PE=1 SV=1	HUMAN	3	0.9486	0.5291	0.8358	0.0957
1581	sp|Q96IJ6|GMPPA_HUMAN	Mannose-1-phosphate guanyltransferase alpha OS=Homo sapiens GN=GMPPA PE=1 SV=1	HUMAN	3	0.9306	0.4837	1.2483	0.2863
1582	sp|P61962|DCAF7_HUMAN	DDB1- and CUL4-associated factor 7 OS=Homo sapiens GN=DCAF7 PE=1 SV=1	HUMAN	3	1.1159	0.4741	0.8127	0.1501
1583	sp|P10599|THIO_HUMAN	Thioredoxin OS=Homo sapiens GN=TXN PE=1 SV=3	HUMAN	4	0.9236	0.4704	1.2047	0.4713
1584	sp|P14923|PLAK_HUMAN	Junction plakoglobin OS=Homo sapiens GN=JUP PE=1 SV=3	HUMAN	3	1.1088	0.6697	1.2939	0.2901
1585	sp|P62269|RS18_HUMAN	40S ribosomal protein S18 OS=Homo sapiens GN=RPS18 PE=1 SV=3	HUMAN	3	1.0807	0.3877	1.0116	0.8912
1586	sp|Q15418|KS6A1_HUMAN	Ribosomal protein S6 kinase alpha-1 OS=Homo sapiens GN=RPS6KA1 PE=1 SV=2	HUMAN	7	1.2376	0.2903	1.0317	0.8867
1587	sp|P25098|ARBK1_HUMAN	Beta-adrenergic receptor kinase 1 OS=Homo sapiens GN=ADRBK1 PE=1 SV=2	HUMAN	6	0.9008	0.5848	1.7854	0.1824
1588	sp|Q8NC44|F134A_HUMAN	Protein FAM134A OS=Homo sapiens GN=FAM134A PE=1 SV=3	HUMAN	4	1.4325	0.3368	1.4953	0.1552
1589	sp|Q5T440|CAF17_HUMAN	Putative transferase CAF17, mitochondrial OS=Homo sapiens GN=IBA57 PE=1 SV=1	HUMAN	3	1.0145	0.9213	0.7872	0.2104
1590	sp|Q14435|GALT3_HUMAN	Polypeptide N-acetylgalactosaminyltransferase 3 OS=Homo sapiens GN=GALNT3 PE=1 SV=2	HUMAN	4	1.3881	0.1861	1.1583	0.3475
1591	sp|P55263|ADK_HUMAN	Adenosine kinase OS=Homo sapiens GN=ADK PE=1 SV=2	HUMAN	3	0.875	0.6894	1.1622	0.5169
1592	sp|Q9UKF2|ADA30_HUMAN	Disintegrin and metalloproteinase domain-containing protein 30 OS=Homo sapiens GN=ADAM30 PE=2 SV=2	HUMAN	3	0.7107	0.0121	0.6803	0.0141
1593	sp|Q08629|TICN1_HUMAN	Testican-1 OS=Homo sapiens GN=SPOCK1 PE=1 SV=1	HUMAN	4	1.4397	0.1056	1.5236	0.0665
1594	sp|Q8TC12|RDH11_HUMAN	Retinol dehydrogenase 11 OS=Homo sapiens GN=RDH11 PE=1 SV=2	HUMAN	3	0.9702	0.7046	1.212	0.3274
1595	sp|P00918|CAH2_HUMAN	Carbonic anhydrase 2 OS=Homo sapiens GN=CA2 PE=1 SV=2	HUMAN	3	1.0873	0.597	0.6752	0.298
1596	sp|P67812|SC11A_HUMAN	Signal peptidase complex catalytic subunit SEC11A OS=Homo sapiens GN=SEC11A PE=1 SV=1	HUMAN	5	1.0769	0.3363	1.0958	0.4298
1597	sp|Q96HA9|PX11C_HUMAN	Peroxisomal membrane protein 11C OS=Homo sapiens GN=PEX11G PE=1 SV=1	HUMAN	4	1.4769	0.238	1.2488	0.1816
1598	sp|Q86YB8|ERO1B_HUMAN	ERO1-like protein beta OS=Homo sapiens GN=ERO1LB PE=1 SV=2	HUMAN	3	1.4394	0.015	0.7169	0.0421
1599	sp|Q0P670|CQ074_HUMAN	Uncharacterized protein C17orf74 OS=Homo sapiens GN=C17orf74 PE=2 SV=2	HUMAN	3	0.7842	0.1433	0.7715	0.167
1600	sp|O43678|NDUA2_HUMAN	NADH dehydrogenase [ubiquinone] 1 alpha subcomplex subunit 2 OS=Homo sapiens GN=NDUFA2 PE=1 SV=3	HUMAN	4	1.059	0.6538	0.9148	0.2972
1601	sp|Q5VST6|AB17B_HUMAN	Alpha/beta hydrolase domain-containing protein 17B OS=Homo sapiens GN=ABHD17B PE=2 SV=1	HUMAN	3	0.8764	0.5229	0.8116	0.5374
1602	sp|P54727|RD23B_HUMAN	UV excision repair protein RAD23 homolog B OS=Homo sapiens GN=RAD23B PE=1 SV=1	HUMAN	3	0.8694	0.2741	0.7875	0.0428
1603	sp|P57088|TMM33_HUMAN	Transmembrane protein 33 OS=Homo sapiens GN=TMEM33 PE=1 SV=2	HUMAN	4	1.0103	0.9432	0.906	0.479
1604	sp|Q96C23|GALM_HUMAN	Aldose 1-epimerase OS=Homo sapiens GN=GALM PE=1 SV=1	HUMAN	4	0.8847	0.3761	1.1391	0.6372
1605	sp|Q8IWB6|TEX14_HUMAN	Inactive serine/threonine-protein kinase TEX14 OS=Homo sapiens GN=TEX14 PE=1 SV=2	HUMAN	3	0.8998	0.8243	0.9897	0.9838
1606	sp|A6NK58|LIPT2_HUMAN	Putative lipoyltransferase 2, mitochondrial OS=Homo sapiens GN=LIPT2 PE=3 SV=1	HUMAN	3	1.0878	0.5736	0.9852	0.9404
1607	sp|Q14008|CKAP5_HUMAN	Cytoskeleton-associated protein 5 OS=Homo sapiens GN=CKAP5 PE=1 SV=3	HUMAN	3	1.2004	0.3662	1.1107	0.4711
1608	sp|Q9UI14|PRAF1_HUMAN	Prenylated Rab acceptor protein 1 OS=Homo sapiens GN=RABAC1 PE=1 SV=1	HUMAN	3	0.996	0.9604	1.2477	0.0585
1609	sp|Q9UNH7|SNX6_HUMAN	Sorting nexin-6 OS=Homo sapiens GN=SNX6 PE=1 SV=1	HUMAN	3	0.9112	0.2818	1.0604	0.7923
1610	sp|Q86X27|RGPS2_HUMAN	Ras-specific guanine nucleotide-releasing factor RalGPS2 OS=Homo sapiens GN=RALGPS2 PE=1 SV=1	HUMAN	4	1.3689	0.12	1.2816	0.0411
1611	sp|P52888|THOP1_HUMAN	Thimet oligopeptidase OS=Homo sapiens GN=THOP1 PE=1 SV=2	HUMAN	3	1.0345	0.8325	1.318	0.1283
1612	sp|Q9UHD1|CHRD1_HUMAN	Cysteine and histidine-rich domain-containing protein 1 OS=Homo sapiens GN=CHORDC1 PE=1 SV=2	HUMAN	3	1.2022	0.2104	1.0528	0.4133
1613	sp|Q8NEL9|DDHD1_HUMAN	Phospholipase DDHD1 OS=Homo sapiens GN=DDHD1 PE=1 SV=2	HUMAN	3	1.1508	0.7138	0.83	0.4563
1614	sp|Q9UBW8|CSN7A_HUMAN	COP9 signalosome complex subunit 7a OS=Homo sapiens GN=COPS7A PE=1 SV=1	HUMAN	3	0.8985	0.5771	1.2454	0.6249
1615	sp|Q9UBB4|ATX10_HUMAN	Ataxin-10 OS=Homo sapiens GN=ATXN10 PE=1 SV=1	HUMAN	4	1.1478	0.4781	1.5266	0.0427
1616	sp|Q8NCN5|PDPR_HUMAN	Pyruvate dehydrogenase phosphatase regulatory subunit, mitochondrial OS=Homo sapiens GN=PDPR PE=1 SV=2	HUMAN	3	0.9792	0.8195	1.0378	0.7735
1617	sp|Q9P253|VPS18_HUMAN	Vacuolar protein sorting-associated protein 18 homolog OS=Homo sapiens GN=VPS18 PE=1 SV=2	HUMAN	4	0.815	0.4696	1.2732	0.2294
1618	sp|P0DJD4|RBY1C_HUMAN	RNA-binding motif protein, Y chromosome, family 1 member C OS=Homo sapiens GN=RBMY1C PE=1 SV=1	HUMAN	3	3.2581	0.0106	1.642	0.0268
1619	sp|Q5GAN3|RNS13_HUMAN	Probable inactive ribonuclease-like protein 13 OS=Homo sapiens GN=RNASE13 PE=2 SV=1	HUMAN	4	1.239	0.1318	0.7707	0.0991
1620	sp|Q9NZ01|TECR_HUMAN	Very-long-chain enoyl-CoA reductase OS=Homo sapiens GN=TECR PE=1 SV=1	HUMAN	4	1.0953	0.249	0.9458	0.766
1621	sp|O75604|UBP2_HUMAN	Ubiquitin carboxyl-terminal hydrolase 2 OS=Homo sapiens GN=USP2 PE=1 SV=2	HUMAN	3	0.9315	0.5888	0.744	0.0407
1622	sp|Q5T871|LELP1_HUMAN	Late cornified envelope-like proline-rich protein 1 OS=Homo sapiens GN=LELP1 PE=2 SV=1	HUMAN	4	0.7487	0.0071	0.5698	0.0005
1623	sp|Q14669|TRIPC_HUMAN	E3 ubiquitin-protein ligase TRIP12 OS=Homo sapiens GN=TRIP12 PE=1 SV=1	HUMAN	4	1.2645	0.1167	1.2003	0.6447
1624	sp|P07339|CATD_HUMAN	Cathepsin D OS=Homo sapiens GN=CTSD PE=1 SV=1	HUMAN	3	0.9912	0.9043	0.9527	0.6392
1625	sp|Q14232|EI2BA_HUMAN	Translation initiation factor eIF-2B subunit alpha OS=Homo sapiens GN=EIF2B1 PE=1 SV=1	HUMAN	3	0.9919	0.9285	1.1171	0.2559
1626	sp|Q9Y366|IFT52_HUMAN	Intraflagellar transport protein 52 homolog OS=Homo sapiens GN=IFT52 PE=2 SV=3	HUMAN	4	1.172	0.5485	1.0564	0.7956
1627	sp|P00441|SODC_HUMAN	Superoxide dismutase [Cu-Zn] OS=Homo sapiens GN=SOD1 PE=1 SV=2	HUMAN	3	1.0447	0.513	0.8334	0.074
1628	sp|Q8IUI8|CRLF3_HUMAN	Cytokine receptor-like factor 3 OS=Homo sapiens GN=CRLF3 PE=1 SV=2	HUMAN	3	1.2718	0.2444	1.1024	0.5922
1629	sp|O75071|EFC14_HUMAN	EF-hand calcium-binding domain-containing protein 14 OS=Homo sapiens GN=EFCAB14 PE=2 SV=1	HUMAN	4	0.8159	0.2909	0.6158	0.03
1630	sp|Q5SRN2|CF010_HUMAN	Uncharacterized protein C6orf10 OS=Homo sapiens GN=C6orf10 PE=2 SV=3	HUMAN	4	0.7773	0.0668	0.5232	0.0006
1631	sp|Q6ZNM6|TEX43_HUMAN	Testis-expressed sequence 43 protein OS=Homo sapiens GN=TEX43 PE=2 SV=1	HUMAN	4	0.7318	0.0212	0.7552	0.078
1632	sp|Q96DC9|OTUB2_HUMAN	Ubiquitin thioesterase OTUB2 OS=Homo sapiens GN=OTUB2 PE=1 SV=2	HUMAN	3	0.8921	0.5737	0.8743	0.1099
1633	sp|Q96QH8|LYZL5_HUMAN	Sperm acrosome-associated protein 5 OS=Homo sapiens GN=SPACA5 PE=2 SV=1	HUMAN	5	0.5928	0.2302	0.6268	0.0135
1634	sp|P10768|ESTD_HUMAN	S-formylglutathione hydrolase OS=Homo sapiens GN=ESD PE=1 SV=2	HUMAN	3	0.9407	0.5292	1.187	0.1693
1635	sp|P63208|SKP1_HUMAN	S-phase kinase-associated protein 1 OS=Homo sapiens GN=SKP1 PE=1 SV=2	HUMAN	3	1.029	0.7577	1.0921	0.3749
1636	sp|P00367|DHE3_HUMAN	Glutamate dehydrogenase 1, mitochondrial OS=Homo sapiens GN=GLUD1 PE=1 SV=2	HUMAN	3	0.9689	0.8248	1.0441	0.5993
1637	sp|Q08722|CD47_HUMAN	Leukocyte surface antigen CD47 OS=Homo sapiens GN=CD47 PE=1 SV=1	HUMAN	3	0.9044	0.4965	0.8402	0.1716
1638	sp|O60232|SSA27_HUMAN	Sjoegren syndrome/scleroderma autoantigen 1 OS=Homo sapiens GN=SSSCA1 PE=1 SV=1	HUMAN	3	1.6415	0.0406	1.3725	0.1396
1639	sp|Q53QW1|CB057_HUMAN	Uncharacterized protein C2orf57 OS=Homo sapiens GN=C2orf57 PE=2 SV=1	HUMAN	4	0.7456	0.4419	0.6777	0.2294
1640	sp|Q9BZQ2|SHP1L_HUMAN	SHC SH2 domain-binding protein 1-like protein OS=Homo sapiens GN=SHCBP1L PE=1 SV=2	HUMAN	4	1.2905	0.3775	1.4647	0.3012
1641	sp|Q96T76|MMS19_HUMAN	MMS19 nucleotide excision repair protein homolog OS=Homo sapiens GN=MMS19 PE=1 SV=2	HUMAN	5	1.2641	0.4358	1.4864	0.0439
1642	sp|P33993|MCM7_HUMAN	DNA replication licensing factor MCM7 OS=Homo sapiens GN=MCM7 PE=1 SV=4	HUMAN	3	1.5131	0.348	1.9473	0.1645
1643	sp|A5D8W1|CG063_HUMAN	Uncharacterized protein C7orf63 OS=Homo sapiens GN=C7orf63 PE=2 SV=3	HUMAN	5	0.5163	0.0958	0.8631	0.4231
1644	sp|P62750|RL23A_HUMAN	60S ribosomal protein L23a OS=Homo sapiens GN=RPL23A PE=1 SV=1	HUMAN	4	1.0732	0.5637	0.8773	0.3944
1645	sp|Q6NUK1|SCMC1_HUMAN	Calcium-binding mitochondrial carrier protein SCaMC-1 OS=Homo sapiens GN=SLC25A24 PE=1 SV=2	HUMAN	3	0.8099	0.1454	0.8422	0.1155
1646	sp|Q14019|COTL1_HUMAN	Coactosin-like protein OS=Homo sapiens GN=COTL1 PE=1 SV=3	HUMAN	4	0.7462	0.0631	1.0711	0.7511
1647	sp|Q6P1M0|S27A4_HUMAN	Long-chain fatty acid transport protein 4 OS=Homo sapiens GN=SLC27A4 PE=1 SV=1	HUMAN	3	0.5692	0.0715	0.6502	0.2767
1648	sp|Q96N67|DOCK7_HUMAN	Dedicator of cytokinesis protein 7 OS=Homo sapiens GN=DOCK7 PE=1 SV=4	HUMAN	5	1.5455	0.061	1.717	0.0787
1649	sp|Q8N7B9|EFCB3_HUMAN	EF-hand calcium-binding domain-containing protein 3 OS=Homo sapiens GN=EFCAB3 PE=2 SV=1	HUMAN	4	0.6031	0.002	0.5943	0.0399
1650	sp|Q7Z6W1|TMCO2_HUMAN	Transmembrane and coiled-coil domain-containing protein 2 OS=Homo sapiens GN=TMCO2 PE=2 SV=1	HUMAN	6	0.5526	0.0322	0.6561	0.0985
1651	sp|Q9HAU5|RENT2_HUMAN	Regulator of nonsense transcripts 2 OS=Homo sapiens GN=UPF2 PE=1 SV=1	HUMAN	4	1.1993	0.4446	1.1203	0.5114
1652	sp|Q53GQ0|DHB12_HUMAN	Estradiol 17-beta-dehydrogenase 12 OS=Homo sapiens GN=HSD17B12 PE=1 SV=2	HUMAN	3	1.0026	0.9904	0.9034	0.7303
1653	sp|P49736|MCM2_HUMAN	DNA replication licensing factor MCM2 OS=Homo sapiens GN=MCM2 PE=1 SV=4	HUMAN	3	1.4049	0.5693	1.436	0.0939
1654	sp|Q15233|NONO_HUMAN	Non-POU domain-containing octamer-binding protein OS=Homo sapiens GN=NONO PE=1 SV=4	HUMAN	4	1.3053	0.0413	1.3878	0.0506
1655	sp|Q9BXP5|SRRT_HUMAN	Serrate RNA effector molecule homolog OS=Homo sapiens GN=SRRT PE=1 SV=1	HUMAN	3	1.4626	0.1009	1.2511	0.2641
1656	sp|Q96SB4|SRPK1_HUMAN	SRSF protein kinase 1 OS=Homo sapiens GN=SRPK1 PE=1 SV=2	HUMAN	5	1.6126	0.0243	1.1866	0.3122
1657	sp|P28161|GSTM2_HUMAN	Glutathione S-transferase Mu 2 OS=Homo sapiens GN=GSTM2 PE=1 SV=2	HUMAN	5	0.886	0.3015	1.0586	0.7132
1658	sp|Q9Y448|SKAP_HUMAN	Small kinetochore-associated protein OS=Homo sapiens GN=KNSTRN PE=1 SV=2	HUMAN	3	0.9812	0.9258	0.8386	0.195
1659	sp|Q9Y5K5|UCHL5_HUMAN	Ubiquitin carboxyl-terminal hydrolase isozyme L5 OS=Homo sapiens GN=UCHL5 PE=1 SV=3	HUMAN	3	1.3613	0.4284	0.6587	0.3927
1660	sp|Q02750|MP2K1_HUMAN	Dual specificity mitogen-activated protein kinase kinase 1 OS=Homo sapiens GN=MAP2K1 PE=1 SV=2	HUMAN	4	0.979	0.8824	1.3695	0.4151
1661	sp|P56589|PEX3_HUMAN	Peroxisomal biogenesis factor 3 OS=Homo sapiens GN=PEX3 PE=1 SV=1	HUMAN	4	1.1441	0.5422	1.2629	0.3768
1662	sp|Q9BXJ8|T120A_HUMAN	Transmembrane protein 120A OS=Homo sapiens GN=TMEM120A PE=2 SV=1	HUMAN	3	1.0805	0.8246	1.2085	0.2215
1663	sp|Q9H0C1|ZMY12_HUMAN	Zinc finger MYND domain-containing protein 12 OS=Homo sapiens GN=ZMYND12 PE=2 SV=3	HUMAN	3	0.8126	0.4258	0.7625	0.0691
1664	sp|Q16134|ETFD_HUMAN	Electron transfer flavoprotein-ubiquinone oxidoreductase, mitochondrial OS=Homo sapiens GN=ETFDH PE=1 SV=2	HUMAN	4	0.9879	0.8515	0.9531	0.6378
1665	sp|Q8NG35|D105A_HUMAN	Beta-defensin 105 OS=Homo sapiens GN=DEFB105A PE=2 SV=1	HUMAN	3	2.365	0.0289	1.6042	0.1127
1666	sp|Q5KU26|COL12_HUMAN	Collectin-12 OS=Homo sapiens GN=COLEC12 PE=1 SV=3	HUMAN	4	1.0233	0.8336	1.0688	0.6938
1667	sp|P57772|SELB_HUMAN	Selenocysteine-specific elongation factor OS=Homo sapiens GN=EEFSEC PE=1 SV=4	HUMAN	3	0.8316	0.1567	0.9995	0.9979
1668	sp|Q5T6V5|CI064_HUMAN	UPF0553 protein C9orf64 OS=Homo sapiens GN=C9orf64 PE=1 SV=1	HUMAN	3	0.9196	0.5851	0.8808	0.2327
1669	sp|Q9NTI2|AT8A2_HUMAN	Phospholipid-transporting ATPase IB OS=Homo sapiens GN=ATP8A2 PE=1 SV=2	HUMAN	3	0.7611	0.5953	0.7828	0.381
1670	sp|Q8IZ83|A16A1_HUMAN	Aldehyde dehydrogenase family 16 member A1 OS=Homo sapiens GN=ALDH16A1 PE=1 SV=2	HUMAN	3	0.8829	0.6123	0.9939	0.9862
1671	sp|P13807|GYS1_HUMAN	Glycogen [starch] synthase, muscle OS=Homo sapiens GN=GYS1 PE=1 SV=2	HUMAN	3	0.8854	0.4983	1.2902	0.1049
1672	sp|Q5VWZ2|LYPL1_HUMAN	Lysophospholipase-like protein 1 OS=Homo sapiens GN=LYPLAL1 PE=1 SV=3	HUMAN	3	0.8941	0.3056	1.0834	0.4218
1673	sp|Q9NQE9|HINT3_HUMAN	Histidine triad nucleotide-binding protein 3 OS=Homo sapiens GN=HINT3 PE=1 SV=1	HUMAN	4	1.0998	0.4781	0.8676	0.3196
1674	sp|Q8NHU2|CT026_HUMAN	Uncharacterized protein C20orf26 OS=Homo sapiens GN=C20orf26 PE=2 SV=3	HUMAN	5	0.6564	0.1633	0.6015	0.024
1675	sp|Q9BRK5|CAB45_HUMAN	45 kDa calcium-binding protein OS=Homo sapiens GN=SDF4 PE=1 SV=1	HUMAN	3	1.6622	0.1134	0.9553	0.7485
1676	sp|O00264|PGRC1_HUMAN	Membrane-associated progesterone receptor component 1 OS=Homo sapiens GN=PGRMC1 PE=1 SV=3	HUMAN	5	0.9665	0.902	0.9171	0.8235
1677	sp|Q9Y5P4|C43BP_HUMAN	Collagen type IV alpha-3-binding protein OS=Homo sapiens GN=COL4A3BP PE=1 SV=1	HUMAN	3	1.022	0.9369	0.919	0.8989
1678	sp|Q86WS5|TMPSC_HUMAN	Transmembrane protease serine 12 OS=Homo sapiens GN=TMPRSS12 PE=1 SV=2	HUMAN	3	0.7734	0.2381	0.6113	0.2336
1679	sp|O14964|HGS_HUMAN	Hepatocyte growth factor-regulated tyrosine kinase substrate OS=Homo sapiens GN=HGS PE=1 SV=1	HUMAN	3	1.0349	0.7259	0.873	0.3736
1680	sp|O95786|DDX58_HUMAN	Probable ATP-dependent RNA helicase DDX58 OS=Homo sapiens GN=DDX58 PE=1 SV=2	HUMAN	3	0.6728	0.1167	0.9523	0.7725
1681	sp|A6NFA0|F205C_HUMAN	Putative family with sequence similarity 205, member C protein OS=Homo sapiens GN=FAM205CP PE=5 SV=2	HUMAN	3	0.7096	0.0283	0.8609	0.3495
1682	sp|O76024|WFS1_HUMAN	Wolframin OS=Homo sapiens GN=WFS1 PE=1 SV=2	HUMAN	3	1.1035	0.5574	1.4222	0.1526
1683	sp|Q17RY6|LY6K_HUMAN	Lymphocyte antigen 6K OS=Homo sapiens GN=LY6K PE=1 SV=2	HUMAN	3	1.1304	0.3339	0.8858	0.3463
1684	sp|Q8TC07|TBC15_HUMAN	TBC1 domain family member 15 OS=Homo sapiens GN=TBC1D15 PE=1 SV=2	HUMAN	3	1.1406	0.7144	1.2478	0.1907
1685	sp|Q9BVG4|PBDC1_HUMAN	Protein PBDC1 OS=Homo sapiens GN=PBDC1 PE=1 SV=1	HUMAN	3	0.8053	0.2925	0.9406	0.8589
1686	sp|Q06787|FMR1_HUMAN	Fragile X mental retardation protein 1 OS=Homo sapiens GN=FMR1 PE=1 SV=1	HUMAN	4	0.8192	0.2464	0.9874	0.9842
1687	sp|O95352|ATG7_HUMAN	Ubiquitin-like modifier-activating enzyme ATG7 OS=Homo sapiens GN=ATG7 PE=1 SV=1	HUMAN	3	1.1601	0.206	1.2452	0.4742
1688	sp|P61020|RAB5B_HUMAN	Ras-related protein Rab-5B OS=Homo sapiens GN=RAB5B PE=1 SV=1	HUMAN	7	1.6907	0.4086	0.8986	0.5179
1689	sp|Q9Y2V7|COG6_HUMAN	Conserved oligomeric Golgi complex subunit 6 OS=Homo sapiens GN=COG6 PE=1 SV=2	HUMAN	3	0.9925	0.9456	1.2616	0.3162
1690	sp|P17342|ANPRC_HUMAN	Atrial natriuretic peptide receptor 3 OS=Homo sapiens GN=NPR3 PE=1 SV=2	HUMAN	3	1.1335	0.4973	1.235	0.3537
1691	sp|Q9Y5X1|SNX9_HUMAN	Sorting nexin-9 OS=Homo sapiens GN=SNX9 PE=1 SV=1	HUMAN	3	0.7783	0.2924	1.3247	0.2276
1692	sp|Q2PPJ7|RGPA2_HUMAN	Ral GTPase-activating protein subunit alpha-2 OS=Homo sapiens GN=RALGAPA2 PE=1 SV=2	HUMAN	3	0.5118	0.1513	0.8369	0.2979
1693	sp|P31153|METK2_HUMAN	S-adenosylmethionine synthase isoform type-2 OS=Homo sapiens GN=MAT2A PE=1 SV=1	HUMAN	2	1.073	0.6564	1.1698	0.2159
1694	sp|Q969X5|ERGI1_HUMAN	Endoplasmic reticulum-Golgi intermediate compartment protein 1 OS=Homo sapiens GN=ERGIC1 PE=1 SV=1	HUMAN	3	1.1992	0.1467	1.3989	0.3288
1695	sp|P12830|CADH1_HUMAN	Cadherin-1 OS=Homo sapiens GN=CDH1 PE=1 SV=3	HUMAN	3	1.0448	0.6575	0.9176	0.4158
1696	sp|P35613|BASI_HUMAN	Basigin OS=Homo sapiens GN=BSG PE=1 SV=2	HUMAN	3	0.9688	0.7371	0.9745	0.8156
1697	sp|Q96A26|F162A_HUMAN	Protein FAM162A OS=Homo sapiens GN=FAM162A PE=1 SV=2	HUMAN	3	0.9683	0.7079	1.0185	0.8303
1698	sp|Q14011|CIRBP_HUMAN	Cold-inducible RNA-binding protein OS=Homo sapiens GN=CIRBP PE=1 SV=1	HUMAN	3	1.926	0.0595	2.2826	0.1308
1699	sp|Q6ZVM7|TM1L2_HUMAN	TOM1-like protein 2 OS=Homo sapiens GN=TOM1L2 PE=1 SV=1	HUMAN	3	0.8842	0.6478	1.1831	0.7052
1700	sp|Q6P2E9|EDC4_HUMAN	Enhancer of mRNA-decapping protein 4 OS=Homo sapiens GN=EDC4 PE=1 SV=1	HUMAN	3	1.3591	0.1043	1.2007	0.2257
1701	sp|Q7Z7H3|CATIP_HUMAN	Ciliogenesis-associated TTC17-interacting protein OS=Homo sapiens GN=CATIP PE=1 SV=1	HUMAN	3	1.0048	0.9867	0.832	0.1813
1702	sp|Q5QJ74|TBCEL_HUMAN	Tubulin-specific chaperone cofactor E-like protein OS=Homo sapiens GN=TBCEL PE=2 SV=2	HUMAN	4	1.2729	0.2196	1.0313	0.7917
1703	sp|Q96KB5|TOPK_HUMAN	Lymphokine-activated killer T-cell-originated protein kinase OS=Homo sapiens GN=PBK PE=1 SV=3	HUMAN	3	1.6594	0.361	1.6879	0.2379
1704	sp|P31749|AKT1_HUMAN	RAC-alpha serine/threonine-protein kinase OS=Homo sapiens GN=AKT1 PE=1 SV=2	HUMAN	2	1.104	0.7137	0.8638	0.6072
1705	sp|Q8TBC4|UBA3_HUMAN	NEDD8-activating enzyme E1 catalytic subunit OS=Homo sapiens GN=UBA3 PE=1 SV=2	HUMAN	3	1.1285	0.631	0.9808	0.8979
1706	sp|Q32M84|BTBDG_HUMAN	BTB/POZ domain-containing protein 16 OS=Homo sapiens GN=BTBD16 PE=2 SV=2	HUMAN	3	0.7389	0.0516	0.8342	0.1231
1707	sp|Q13838|DX39B_HUMAN	Spliceosome RNA helicase DDX39B OS=Homo sapiens GN=DDX39B PE=1 SV=1	HUMAN	10	2.8089	0.2414	2.0984	0.2778
1708	sp|O95299|NDUAA_HUMAN	NADH dehydrogenase [ubiquinone] 1 alpha subcomplex subunit 10, mitochondrial OS=Homo sapiens GN=NDUFA10 PE=1 SV=1	HUMAN	3	0.8819	0.2573	0.7907	0.0668
1709	sp|B3GLJ2|PATE3_HUMAN	Prostate and testis expressed protein 3 OS=Homo sapiens GN=PATE3 PE=2 SV=1	HUMAN	3	1.1186	0.5556	0.8351	0.3124
1710	sp|Q9NXZ2|DDX43_HUMAN	Probable ATP-dependent RNA helicase DDX43 OS=Homo sapiens GN=DDX43 PE=2 SV=2	HUMAN	3	1.12	0.6799	1.31	0.2163
1711	sp|Q93050|VPP1_HUMAN	V-type proton ATPase 116 kDa subunit a isoform 1 OS=Homo sapiens GN=ATP6V0A1 PE=2 SV=3	HUMAN	3	0.9529	0.7758	1.3167	0.0762
1712	sp|Q8NCQ7|PRCA1_HUMAN	Protein PROCA1 OS=Homo sapiens GN=PROCA1 PE=2 SV=2	HUMAN	3	0.7174	0.0157	0.5639	0.0024
1713	sp|P51153|RAB13_HUMAN	Ras-related protein Rab-13 OS=Homo sapiens GN=RAB13 PE=1 SV=1	HUMAN	4	1.1161	0.3247	0.9687	0.9409
1714	sp|O60610|DIAP1_HUMAN	Protein diaphanous homolog 1 OS=Homo sapiens GN=DIAPH1 PE=1 SV=2	HUMAN	3	0.9771	0.8947	1.4003	0.0943
1715	sp|O96000|NDUBA_HUMAN	NADH dehydrogenase [ubiquinone] 1 beta subcomplex subunit 10 OS=Homo sapiens GN=NDUFB10 PE=1 SV=3	HUMAN	4	0.8755	0.281	1.0568	0.5694
1716	sp|P07108|ACBP_HUMAN	Acyl-CoA-binding protein OS=Homo sapiens GN=DBI PE=1 SV=2	HUMAN	5	1.1895	0.1024	0.9551	0.7539
1717	sp|Q3KQZ1|S2535_HUMAN	Solute carrier family 25 member 35 OS=Homo sapiens GN=SLC25A35 PE=2 SV=1	HUMAN	3	0.8546	0.1695	0.9057	0.4495
1718	sp|Q9HB71|CYBP_HUMAN	Calcyclin-binding protein OS=Homo sapiens GN=CACYBP PE=1 SV=2	HUMAN	4	1.3072	0.0153	1.3957	0.0191
1719	sp|Q15118|PDK1_HUMAN	[Pyruvate dehydrogenase (acetyl-transferring)] kinase isozyme 1, mitochondrial OS=Homo sapiens GN=PDK1 PE=1 SV=1	HUMAN	3	0.7256	0.631	0.9784	0.9764
1720	sp|Q8NE62|CHDH_HUMAN	Choline dehydrogenase, mitochondrial OS=Homo sapiens GN=CHDH PE=2 SV=2	HUMAN	2	0.8946	0.4665	0.8102	0.059
1721	sp|Q12765|SCRN1_HUMAN	Secernin-1 OS=Homo sapiens GN=SCRN1 PE=1 SV=2	HUMAN	3	1.0456	0.8126	0.956	0.8514
1722	sp|P14384|CBPM_HUMAN	Carboxypeptidase M OS=Homo sapiens GN=CPM PE=1 SV=2	HUMAN	3	1.012	0.9202	1.3374	0.3459
1723	sp|O43920|NDUS5_HUMAN	NADH dehydrogenase [ubiquinone] iron-sulfur protein 5 OS=Homo sapiens GN=NDUFS5 PE=1 SV=3	HUMAN	2	0.9678	0.692	0.9796	0.7998
1724	sp|Q12905|ILF2_HUMAN	Interleukin enhancer-binding factor 2 OS=Homo sapiens GN=ILF2 PE=1 SV=2	HUMAN	4	0.9873	0.8889	1.1029	0.6955
1725	sp|P08240|SRPR_HUMAN	Signal recognition particle receptor subunit alpha OS=Homo sapiens GN=SRPR PE=1 SV=2	HUMAN	4	0.9206	0.5604	0.9979	0.9962
1726	sp|Q5SQS8|CJ120_HUMAN	Uncharacterized protein C10orf120 OS=Homo sapiens GN=C10orf120 PE=2 SV=1	HUMAN	3	0.9195	0.5074	0.6695	0.1203
1727	sp|O60264|SMCA5_HUMAN	SWI/SNF-related matrix-associated actin-dependent regulator of chromatin subfamily A member 5 OS=Homo sapiens GN=SMARCA5 PE=1 SV=1	HUMAN	3	1.9077	0.1121	1.7532	0.1352
1728	sp|Q96RS6|NUDC1_HUMAN	NudC domain-containing protein 1 OS=Homo sapiens GN=NUDCD1 PE=1 SV=2	HUMAN	2	1.1252	0.6423	0.794	0.4998
1729	sp|Q9BWD1|THIC_HUMAN	Acetyl-CoA acetyltransferase, cytosolic OS=Homo sapiens GN=ACAT2 PE=1 SV=2	HUMAN	3	0.9168	0.5192	1.2439	0.0762
1730	sp|Q86Y56|HEAT2_HUMAN	HEAT repeat-containing protein 2 OS=Homo sapiens GN=HEATR2 PE=1 SV=4	HUMAN	4	1.124	0.7351	0.9519	0.764
1731	sp|P08195|4F2_HUMAN	4F2 cell-surface antigen heavy chain OS=Homo sapiens GN=SLC3A2 PE=1 SV=3	HUMAN	4	0.7212	0.3401	1.0804	0.7618
1732	sp|Q92503|S14L1_HUMAN	SEC14-like protein 1 OS=Homo sapiens GN=SEC14L1 PE=1 SV=2	HUMAN	3	1.3344	0.6788	0.7644	0.2936
1733	sp|Q5XUX1|FBXW9_HUMAN	F-box/WD repeat-containing protein 9 OS=Homo sapiens GN=FBXW9 PE=1 SV=2	HUMAN	3	1.2658	0.2862	1.1357	0.3686
1734	sp|P54108|CRIS3_HUMAN	Cysteine-rich secretory protein 3 OS=Homo sapiens GN=CRISP3 PE=1 SV=1	HUMAN	3	1.2173	0.1051	0.8175	0.3253
1735	sp|Q5TD97|FHL5_HUMAN	Four and a half LIM domains protein 5 OS=Homo sapiens GN=FHL5 PE=1 SV=1	HUMAN	3	1.2348	0.0393	1.4222	0.0406
1736	sp|P0DJG4|THEGL_HUMAN	Testicular haploid expressed gene protein-like OS=Homo sapiens GN=THEGL PE=2 SV=1	HUMAN	3	0.714	0.5547	0.7617	0.5753
1737	sp|Q6P9F0|CCD62_HUMAN	Coiled-coil domain-containing protein 62 OS=Homo sapiens GN=CCDC62 PE=1 SV=2	HUMAN	3	1.414	0.3486	0.4957	0.0689
1738	sp|F8W1W9|NPIB9_HUMAN	Nuclear pore complex-interacting protein family member B9 OS=Homo sapiens GN=NPIPB9 PE=3 SV=1	HUMAN	3	1.3433	0.1021	1.0767	0.5811
1739	sp|O94979|SC31A_HUMAN	Protein transport protein Sec31A OS=Homo sapiens GN=SEC31A PE=1 SV=3	HUMAN	3	1.1304	0.3338	1.0968	0.513
1740	sp|P56385|ATP5I_HUMAN	ATP synthase subunit e, mitochondrial OS=Homo sapiens GN=ATP5I PE=1 SV=2	HUMAN	3	0.693	0.2341	0.825	0.1721
1741	sp|P30049|ATPD_HUMAN	ATP synthase subunit delta, mitochondrial OS=Homo sapiens GN=ATP5D PE=1 SV=2	HUMAN	3	1.0845	0.5973	0.8774	0.4462
1742	sp|Q8WUD1|RAB2B_HUMAN	Ras-related protein Rab-2B OS=Homo sapiens GN=RAB2B PE=1 SV=1	HUMAN	11	0.6675	0.1917	0.6781	0.1295
1743	sp|O95721|SNP29_HUMAN	Synaptosomal-associated protein 29 OS=Homo sapiens GN=SNAP29 PE=1 SV=1	HUMAN	3	0.9965	0.9837	0.8548	0.1766
1744	sp|Q9H0W9|CK054_HUMAN	Ester hydrolase C11orf54 OS=Homo sapiens GN=C11orf54 PE=1 SV=1	HUMAN	3	1.0741	0.4331	1.2693	0.1496
1745	sp|P82094|TMF1_HUMAN	TATA element modulatory factor OS=Homo sapiens GN=TMF1 PE=1 SV=2	HUMAN	3	1.4787	0.3075	1.1527	0.3869
1746	sp|Q7Z304|MAMC2_HUMAN	MAM domain-containing protein 2 OS=Homo sapiens GN=MAMDC2 PE=2 SV=3	HUMAN	3	1.1696	0.5282	0.8265	0.4035
1747	sp|Q96S96|PEBP4_HUMAN	Phosphatidylethanolamine-binding protein 4 OS=Homo sapiens GN=PEBP4 PE=1 SV=3	HUMAN	2	0.9496	0.725	0.9005	0.6519
1748	sp|O95994|AGR2_HUMAN	Anterior gradient protein 2 homolog OS=Homo sapiens GN=AGR2 PE=1 SV=1	HUMAN	4	1.2779	0.3894	1.7373	0.0214
1749	sp|Q9NUQ8|ABCF3_HUMAN	ATP-binding cassette sub-family F member 3 OS=Homo sapiens GN=ABCF3 PE=1 SV=2	HUMAN	3	0.9826	0.8551	1.1483	0.297
1750	sp|Q96LM6|TEX37_HUMAN	Testis-expressed sequence 37 protein OS=Homo sapiens GN=TEX37 PE=2 SV=1	HUMAN	3	0.8824	0.5714	0.7802	0.1087
1751	sp|Q02543|RL18A_HUMAN	60S ribosomal protein L18a OS=Homo sapiens GN=RPL18A PE=1 SV=2	HUMAN	3	0.9715	0.7473	0.9988	0.9891
1752	sp|P00352|AL1A1_HUMAN	Retinal dehydrogenase 1 OS=Homo sapiens GN=ALDH1A1 PE=1 SV=2	HUMAN	5	0.9182	0.461	1.0101	0.9578
1753	sp|P14854|CX6B1_HUMAN	Cytochrome c oxidase subunit 6B1 OS=Homo sapiens GN=COX6B1 PE=1 SV=2	HUMAN	4	0.7621	0.1149	0.837	0.18
1754	sp|O14949|QCR8_HUMAN	Cytochrome b-c1 complex subunit 8 OS=Homo sapiens GN=UQCRQ PE=1 SV=4	HUMAN	3	1.0709	0.4362	0.825	0.077
1755	sp|Q9BY67|CADM1_HUMAN	Cell adhesion molecule 1 OS=Homo sapiens GN=CADM1 PE=1 SV=2	HUMAN	2	1.0045	0.9692	0.9257	0.5078
1756	sp|P48506|GSH1_HUMAN	Glutamate--cysteine ligase catalytic subunit OS=Homo sapiens GN=GCLC PE=1 SV=2	HUMAN	5	0.688	0.2782	0.9055	0.5492
1757	sp|A6NNM3|RIM3B_HUMAN	RIMS-binding protein 3B OS=Homo sapiens GN=RIMBP3B PE=2 SV=3	HUMAN	4	1.0848	0.7508	0.9811	0.9072
1758	sp|Q16576|RBBP7_HUMAN	Histone-binding protein RBBP7 OS=Homo sapiens GN=RBBP7 PE=1 SV=1	HUMAN	3	1.773	0.1508	1.7857	0.3129
1759	sp|P61421|VA0D1_HUMAN	V-type proton ATPase subunit d 1 OS=Homo sapiens GN=ATP6V0D1 PE=1 SV=1	HUMAN	2	0.9681	0.8316	0.8938	0.3119
1760	sp|P09467|F16P1_HUMAN	Fructose-1,6-bisphosphatase 1 OS=Homo sapiens GN=FBP1 PE=1 SV=5	HUMAN	3	1.1071	0.4104	1.1589	0.1586
1761	sp|Q9NQ60|EQTN_HUMAN	Equatorin OS=Homo sapiens GN=EQTN PE=2 SV=2	HUMAN	3	0.6947	0.2475	0.641	0.0471
1762	sp|P36959|GMPR1_HUMAN	GMP reductase 1 OS=Homo sapiens GN=GMPR PE=1 SV=1	HUMAN	3	0.9249	0.6934	1.0402	0.9533
1763	sp|Q15831|STK11_HUMAN	Serine/threonine-protein kinase STK11 OS=Homo sapiens GN=STK11 PE=1 SV=1	HUMAN	3	0.7824	0.4531	0.796	0.4558
1764	sp|P08311|CATG_HUMAN	Cathepsin G OS=Homo sapiens GN=CTSG PE=1 SV=2	HUMAN	2	0.6533	0.1033	0.9241	0.6855
1765	sp|Q5JPE7|NOMO2_HUMAN	Nodal modulator 2 OS=Homo sapiens GN=NOMO2 PE=1 SV=1	HUMAN	3	1.0112	0.9729	0.9119	0.6069
1766	sp|Q02252|MMSA_HUMAN	Methylmalonate-semialdehyde dehydrogenase [acylating], mitochondrial OS=Homo sapiens GN=ALDH6A1 PE=1 SV=2	HUMAN	3	0.8754	0.2133	1.1723	0.0741
1767	sp|Q6NVY1|HIBCH_HUMAN	3-hydroxyisobutyryl-CoA hydrolase, mitochondrial OS=Homo sapiens GN=HIBCH PE=1 SV=2	HUMAN	3	1.0905	0.3714	0.9356	0.4725
1768	sp|Q9Y6Q5|AP1M2_HUMAN	AP-1 complex subunit mu-2 OS=Homo sapiens GN=AP1M2 PE=1 SV=4	HUMAN	3	1.1397	0.7553	1.5134	0.0743
1769	sp|P62899|RL31_HUMAN	60S ribosomal protein L31 OS=Homo sapiens GN=RPL31 PE=1 SV=1	HUMAN	3	0.8669	0.4751	0.8748	0.2998
1770	sp|Q03154|ACY1_HUMAN	Aminoacylase-1 OS=Homo sapiens GN=ACY1 PE=1 SV=1	HUMAN	2	0.9349	0.8642	1.3593	0.1627
1771	sp|P40429|RL13A_HUMAN	60S ribosomal protein L13a OS=Homo sapiens GN=RPL13A PE=1 SV=2	HUMAN	4	1.0479	0.6828	1.3292	0.0849
1772	sp|Q13526|PIN1_HUMAN	Peptidyl-prolyl cis-trans isomerase NIMA-interacting 1 OS=Homo sapiens GN=PIN1 PE=1 SV=1	HUMAN	3	1.084	0.7196	1.0683	0.8814
1773	sp|P02647|APOA1_HUMAN	Apolipoprotein A-I OS=Homo sapiens GN=APOA1 PE=1 SV=1	HUMAN	3	1.1133	0.5279	0.7407	0.2201
1774	sp|P30405|PPIF_HUMAN	Peptidyl-prolyl cis-trans isomerase F, mitochondrial OS=Homo sapiens GN=PPIF PE=1 SV=1	HUMAN	4	0.7452	0.1136	0.7841	0.0651
1775	sp|O94832|MYO1D_HUMAN	Unconventional myosin-Id OS=Homo sapiens GN=MYO1D PE=1 SV=2	HUMAN	4	1.1042	0.5394	0.7922	0.3279
1776	sp|Q9NR31|SAR1A_HUMAN	GTP-binding protein SAR1a OS=Homo sapiens GN=SAR1A PE=1 SV=1	HUMAN	4	1.152	0.4376	1.0934	0.6444
1777	sp|Q9Y5X3|SNX5_HUMAN	Sorting nexin-5 OS=Homo sapiens GN=SNX5 PE=1 SV=1	HUMAN	3	1.0182	0.9355	1.0991	0.6509
1778	sp|Q08345|DDR1_HUMAN	Epithelial discoidin domain-containing receptor 1 OS=Homo sapiens GN=DDR1 PE=1 SV=1	HUMAN	3	1.0967	0.803	1.3194	0.4253
1779	sp|P61077|UB2D3_HUMAN	Ubiquitin-conjugating enzyme E2 D3 OS=Homo sapiens GN=UBE2D3 PE=1 SV=1	HUMAN	3	1.086	0.4208	1.1716	0.2177
1780	sp|P49321|NASP_HUMAN	Nuclear autoantigenic sperm protein OS=Homo sapiens GN=NASP PE=1 SV=2	HUMAN	4	1.604	0.1002	1.1257	0.6474
1781	sp|Q86V21|AACS_HUMAN	Acetoacetyl-CoA synthetase OS=Homo sapiens GN=AACS PE=1 SV=1	HUMAN	4	0.8834	0.2239	1.3842	0.3217
1782	sp|Q99829|CPNE1_HUMAN	Copine-1 OS=Homo sapiens GN=CPNE1 PE=1 SV=1	HUMAN	2	1.0853	0.4173	0.6911	0.4144
1783	sp|Q9H1P6|CT085_HUMAN	Uncharacterized protein C20orf85 OS=Homo sapiens GN=C20orf85 PE=2 SV=1	HUMAN	2	0.8337	0.4084	0.6168	0.0851
1784	sp|Q07960|RHG01_HUMAN	Rho GTPase-activating protein 1 OS=Homo sapiens GN=ARHGAP1 PE=1 SV=1	HUMAN	3	0.9175	0.5347	1.3053	0.4395
1785	sp|Q8IW45|NNRD_HUMAN	ATP-dependent (S)-NAD(P)H-hydrate dehydratase OS=Homo sapiens GN=CARKD PE=1 SV=1	HUMAN	3	0.9851	0.8912	1.0818	0.5359
1786	sp|Q16740|CLPP_HUMAN	ATP-dependent Clp protease proteolytic subunit, mitochondrial OS=Homo sapiens GN=CLPP PE=1 SV=1	HUMAN	3	0.7289	0.1951	0.8827	0.4322
1787	sp|Q8TAQ9|SUN3_HUMAN	SUN domain-containing protein 3 OS=Homo sapiens GN=SUN3 PE=2 SV=4	HUMAN	2	1.104	0.4765	1.0772	0.6394
1788	sp|P18621|RL17_HUMAN	60S ribosomal protein L17 OS=Homo sapiens GN=RPL17 PE=1 SV=3	HUMAN	2	0.865	0.1398	0.9576	0.7652
1789	sp|Q9Y3B8|ORN_HUMAN	Oligoribonuclease, mitochondrial OS=Homo sapiens GN=REXO2 PE=1 SV=3	HUMAN	2	0.8112	0.0909	0.7559	0.3951
1790	sp|P51970|NDUA8_HUMAN	NADH dehydrogenase [ubiquinone] 1 alpha subcomplex subunit 8 OS=Homo sapiens GN=NDUFA8 PE=1 SV=3	HUMAN	3	0.9699	0.6746	0.8763	0.1225
1791	sp|Q9HAV7|GRPE1_HUMAN	GrpE protein homolog 1, mitochondrial OS=Homo sapiens GN=GRPEL1 PE=1 SV=2	HUMAN	4	0.9062	0.4167	0.8665	0.1877
1792	sp|P68871|HBB_HUMAN	Hemoglobin subunit beta OS=Homo sapiens GN=HBB PE=1 SV=2	HUMAN	3	1.42	0.2103	1.287	0.3571
1793	sp|Q92930|RAB8B_HUMAN	Ras-related protein Rab-8B OS=Homo sapiens GN=RAB8B PE=1 SV=2	HUMAN	5	1.6068		0.8765
1794	sp|P20151|KLK2_HUMAN	Kallikrein-2 OS=Homo sapiens GN=KLK2 PE=2 SV=1	HUMAN	3	0.9781	0.8505	1.7554	0.0494
1795	sp|P51888|PRELP_HUMAN	Prolargin OS=Homo sapiens GN=PRELP PE=1 SV=1	HUMAN	4	0.9485	0.8046	0.764	0.0589
1796	sp|Q86UF2|CTGE6_HUMAN	cTAGE family member 6 OS=Homo sapiens GN=CTAGE6 PE=2 SV=2	HUMAN	2	1.1107	0.7006	1.168	0.2116
1797	sp|Q9UN37|VPS4A_HUMAN	Vacuolar protein sorting-associated protein 4A OS=Homo sapiens GN=VPS4A PE=1 SV=1	HUMAN	2	0.935	0.3104	1.1113	0.473
1798	sp|P31949|S10AB_HUMAN	Protein S100-A11 OS=Homo sapiens GN=S100A11 PE=1 SV=2	HUMAN	3	1.0332	0.824	1.2929	0.0878
1799	sp|A6NJV1|CB070_HUMAN	UPF0573 protein C2orf70 OS=Homo sapiens GN=C2orf70 PE=2 SV=1	HUMAN	2	0.7035	0.1809	0.6597	0.0433
1800	sp|P61970|NTF2_HUMAN	Nuclear transport factor 2 OS=Homo sapiens GN=NUTF2 PE=1 SV=1	HUMAN	3	1.3529	0.2293	0.9014	0.6797
1801	sp|Q13423|NNTM_HUMAN	NAD(P) transhydrogenase, mitochondrial OS=Homo sapiens GN=NNT PE=1 SV=3	HUMAN	3	1.2705	0.5401	1.0523	0.933
1802	sp|Q9Y547|IFT25_HUMAN	Intraflagellar transport protein 25 homolog OS=Homo sapiens GN=HSPB11 PE=1 SV=1	HUMAN	2	1.0222	0.934	0.7796	0.2731
1803	sp|Q8WVJ2|NUDC2_HUMAN	NudC domain-containing protein 2 OS=Homo sapiens GN=NUDCD2 PE=1 SV=1	HUMAN	2	1.011	0.9709	1.0408	0.857
1804	sp|P0C881|R10B1_HUMAN	Radial spoke head 10 homolog B OS=Homo sapiens GN=RSPH10B PE=2 SV=1	HUMAN	3	0.7617	0.1954	0.6883	0.3742
1805	sp|Q8ND76|CCNY_HUMAN	Cyclin-Y OS=Homo sapiens GN=CCNY PE=1 SV=2	HUMAN	2	1.0529	0.7783	1.077	0.6414
1806	sp|P22492|H1T_HUMAN	Histone H1t OS=Homo sapiens GN=HIST1H1T PE=2 SV=4	HUMAN	5	1.2663	0.3351	1.6648	0.0956
1807	sp|P09651|ROA1_HUMAN	Heterogeneous nuclear ribonucleoprotein A1 OS=Homo sapiens GN=HNRNPA1 PE=1 SV=5	HUMAN	6	1.9725	0.0034	1.2787	0.1218
1808	sp|Q9Y508|RN114_HUMAN	E3 ubiquitin-protein ligase RNF114 OS=Homo sapiens GN=RNF114 PE=1 SV=1	HUMAN	3	1.7864	0.2852	1.6642	0.0884
1809	sp|P62316|SMD2_HUMAN	Small nuclear ribonucleoprotein Sm D2 OS=Homo sapiens GN=SNRPD2 PE=1 SV=1	HUMAN	3	1.0463	0.8462	1.1329	0.3828
1810	sp|P12814|ACTN1_HUMAN	Alpha-actinin-1 OS=Homo sapiens GN=ACTN1 PE=1 SV=2	HUMAN	7	0.9444	0.6185	1.2335	0.1877
1811	sp|Q9UPT5|EXOC7_HUMAN	Exocyst complex component 7 OS=Homo sapiens GN=EXOC7 PE=1 SV=3	HUMAN	3	1.0727	0.6563	1.0116	0.9542
1812	sp|Q92544|TM9S4_HUMAN	Transmembrane 9 superfamily member 4 OS=Homo sapiens GN=TM9SF4 PE=1 SV=2	HUMAN	2	1.3821	0.0904	1.2856	0.0924
1813	sp|Q08AM6|VAC14_HUMAN	Protein VAC14 homolog OS=Homo sapiens GN=VAC14 PE=1 SV=1	HUMAN	2	0.8555	0.4301	1.2919	0.1961
1814	sp|P48594|SPB4_HUMAN	Serpin B4 OS=Homo sapiens GN=SERPINB4 PE=1 SV=2	HUMAN	2	0.9963		0.6421
1815	sp|P54886|P5CS_HUMAN	Delta-1-pyrroline-5-carboxylate synthase OS=Homo sapiens GN=ALDH18A1 PE=1 SV=2	HUMAN	2	1.0568	0.4959	0.9149	0.7353
1816	sp|Q8IWF9|CCD83_HUMAN	Coiled-coil domain-containing protein 83 OS=Homo sapiens GN=CCDC83 PE=2 SV=2	HUMAN	2	0.8661	0.4471	0.7582	0.0828
1817	sp|P29373|RABP2_HUMAN	Cellular retinoic acid-binding protein 2 OS=Homo sapiens GN=CRABP2 PE=1 SV=2	HUMAN	2	1.0972	0.2792	1.33	0.0999
1818	sp|P41222|PTGDS_HUMAN	Prostaglandin-H2 D-isomerase OS=Homo sapiens GN=PTGDS PE=1 SV=1	HUMAN	3	1.967	0.1426	1.1557	0.2552
1819	sp|A4FU69|EFCB5_HUMAN	EF-hand calcium-binding domain-containing protein 5 OS=Homo sapiens GN=EFCAB5 PE=1 SV=3	HUMAN	4	0.7855	0.1612	0.6657	0.0533
1820	sp|P61201|CSN2_HUMAN	COP9 signalosome complex subunit 2 OS=Homo sapiens GN=COPS2 PE=1 SV=1	HUMAN	3	1.1094	0.5022	1.0825	0.4332
1821	sp|O95563|MPC2_HUMAN	Mitochondrial pyruvate carrier 2 OS=Homo sapiens GN=MPC2 PE=1 SV=1	HUMAN	2	0.889	0.1978	0.8312	0.0865
1822	sp|Q9Y2Z4|SYYM_HUMAN	Tyrosine--tRNA ligase, mitochondrial OS=Homo sapiens GN=YARS2 PE=1 SV=2	HUMAN	3	1.0415	0.7091	0.8593	0.5933
1823	sp|P58499|FAM3B_HUMAN	Protein FAM3B OS=Homo sapiens GN=FAM3B PE=1 SV=2	HUMAN	3	1.0469	0.7827	0.9876	0.961
1824	sp|Q6ZU64|CC108_HUMAN	Coiled-coil domain-containing protein 108 OS=Homo sapiens GN=CCDC108 PE=2 SV=2	HUMAN	3	0.8696	0.4344	0.7974	0.2105
1825	sp|Q9UKF6|CPSF3_HUMAN	Cleavage and polyadenylation specificity factor subunit 3 OS=Homo sapiens GN=CPSF3 PE=1 SV=1	HUMAN	2	1.287	0.2833	1.1742	0.4852
1826	sp|Q9BT09|CNPY3_HUMAN	Protein canopy homolog 3 OS=Homo sapiens GN=CNPY3 PE=1 SV=1	HUMAN	2	1.0482	0.7259	0.8815	0.6904
1827	sp|Q53T59|H1BP3_HUMAN	HCLS1-binding protein 3 OS=Homo sapiens GN=HS1BP3 PE=1 SV=1	HUMAN	2	1.0062	0.9502	1.0911	0.471
1828	sp|O14579|COPE_HUMAN	Coatomer subunit epsilon OS=Homo sapiens GN=COPE PE=1 SV=3	HUMAN	2	1.2249	0.0929	1.4139	0.0212
1829	sp|P62913|RL11_HUMAN	60S ribosomal protein L11 OS=Homo sapiens GN=RPL11 PE=1 SV=2	HUMAN	3	1.1542	0.1865	1.0982	0.2424
1830	sp|O14561|ACPM_HUMAN	Acyl carrier protein, mitochondrial OS=Homo sapiens GN=NDUFAB1 PE=1 SV=3	HUMAN	3	1.4187	0.0518	1.0049	0.951
1831	sp|Q9H1K1|ISCU_HUMAN	Iron-sulfur cluster assembly enzyme ISCU, mitochondrial OS=Homo sapiens GN=ISCU PE=1 SV=2	HUMAN	2	1.1933	0.3642	0.6476	0.0747
1832	sp|P20142|PEPC_HUMAN	Gastricsin OS=Homo sapiens GN=PGC PE=1 SV=1	HUMAN	4	1.5223	0.0359	0.8981	0.3262
1833	sp|P63000|RAC1_HUMAN	Ras-related C3 botulinum toxin substrate 1 OS=Homo sapiens GN=RAC1 PE=1 SV=1	HUMAN	3	1.2534	0.123	1.0382	0.8076
1834	sp|Q14141|SEPT6_HUMAN	Septin-6 OS=Homo sapiens GN=SEPT6 PE=1 SV=4	HUMAN	3	0.8073	0.2483	0.9208	0.829
1835	sp|Q13263|TIF1B_HUMAN	Transcription intermediary factor 1-beta OS=Homo sapiens GN=TRIM28 PE=1 SV=5	HUMAN	3	1.2177	0.6422	1.2142	0.6726
1836	sp|Q0VDF9|HSP7E_HUMAN	Heat shock 70 kDa protein 14 OS=Homo sapiens GN=HSPA14 PE=1 SV=1	HUMAN	2	1.4232	0.0912	1.1785	0.5319
1837	sp|O75821|EIF3G_HUMAN	Eukaryotic translation initiation factor 3 subunit G OS=Homo sapiens GN=EIF3G PE=1 SV=2	HUMAN	3	1.2726	0.269	1.4539	0.1794
1838	sp|O14976|GAK_HUMAN	Cyclin-G-associated kinase OS=Homo sapiens GN=GAK PE=1 SV=2	HUMAN	2	0.8947	0.4075	1.4397	0.1027
1839	sp|P04839|CY24B_HUMAN	Cytochrome b-245 heavy chain OS=Homo sapiens GN=CYBB PE=1 SV=2	HUMAN	2	1.3455	0.2574	0.6288	0.0996
1840	sp|Q16563|SYPL1_HUMAN	Synaptophysin-like protein 1 OS=Homo sapiens GN=SYPL1 PE=1 SV=1	HUMAN	2	1.0395	0.642	0.7974	0.2581
1841	sp|O75165|DJC13_HUMAN	DnaJ homolog subfamily C member 13 OS=Homo sapiens GN=DNAJC13 PE=1 SV=5	HUMAN	2	0.3294	0.0951	0.8486	0.5356
1842	sp|O14617|AP3D1_HUMAN	AP-3 complex subunit delta-1 OS=Homo sapiens GN=AP3D1 PE=1 SV=1	HUMAN	2	1.0164	0.9518	1.2197	0.304
1843	sp|Q04760|LGUL_HUMAN	Lactoylglutathione lyase OS=Homo sapiens GN=GLO1 PE=1 SV=4	HUMAN	2	0.9563	0.7423	1.1154	0.6041
1844	sp|Q8IUR7|ARMC8_HUMAN	Armadillo repeat-containing protein 8 OS=Homo sapiens GN=ARMC8 PE=1 SV=2	HUMAN	2	1.0507	0.6403	1.2299	0.4317
1845	sp|Q04206|TF65_HUMAN	Transcription factor p65 OS=Homo sapiens GN=RELA PE=1 SV=2	HUMAN	2	0.9312	0.5086	1.1771	0.3673
1846	sp|P20936|RASA1_HUMAN	Ras GTPase-activating protein 1 OS=Homo sapiens GN=RASA1 PE=1 SV=1	HUMAN	2	0.9914	0.9243	1.3501	0.2863
1847	sp|Q14258|TRI25_HUMAN	E3 ubiquitin/ISG15 ligase TRIM25 OS=Homo sapiens GN=TRIM25 PE=1 SV=2	HUMAN	2	1.1218	0.5769	1.1717	0.4
1848	sp|Q96J94|PIWL1_HUMAN	Piwi-like protein 1 OS=Homo sapiens GN=PIWIL1 PE=1 SV=1	HUMAN	2	1.4311	0.0085	1.1881	0.4363
1849	sp|Q15436|SC23A_HUMAN	Protein transport protein Sec23A OS=Homo sapiens GN=SEC23A PE=1 SV=2	HUMAN	2	1.8697	0.1234	1.5458	0.4009
1850	sp|O60547|GMDS_HUMAN	GDP-mannose 4,6 dehydratase OS=Homo sapiens GN=GMDS PE=1 SV=1	HUMAN	3	0.8545	0.115	1.2776	0.0406
1851	sp|Q9H0E2|TOLIP_HUMAN	Toll-interacting protein OS=Homo sapiens GN=TOLLIP PE=1 SV=1	HUMAN	2	1.0155	0.896	0.9531	0.8039
1852	sp|O15020|SPTN2_HUMAN	Spectrin beta chain, non-erythrocytic 2 OS=Homo sapiens GN=SPTBN2 PE=1 SV=3	HUMAN	4	0.6957		1.8119
1853	sp|Q0VAA2|LRC74_HUMAN	Leucine-rich repeat-containing protein 74 OS=Homo sapiens GN=LRRC74 PE=2 SV=2	HUMAN	2	0.9891	0.9739	1.0128	0.9604
1854	sp|Q9UKA9|PTBP2_HUMAN	Polypyrimidine tract-binding protein 2 OS=Homo sapiens GN=PTBP2 PE=1 SV=1	HUMAN	2	1.9546	0.1331	1.5515	0.1151
1855	sp|Q14558|KPRA_HUMAN	Phosphoribosyl pyrophosphate synthase-associated protein 1 OS=Homo sapiens GN=PRPSAP1 PE=1 SV=2	HUMAN	3	0.8326	0.7185	1.1025	0.9007
1856	sp|P55210|CASP7_HUMAN	Caspase-7 OS=Homo sapiens GN=CASP7 PE=1 SV=1	HUMAN	2	0.8224	0.4679	1.117	0.6573
1857	sp|Q9H553|ALG2_HUMAN	Alpha-1,3/1,6-mannosyltransferase ALG2 OS=Homo sapiens GN=ALG2 PE=1 SV=1	HUMAN	2	1.1932	0.3372	1.0307	0.8595
1858	sp|Q9NP79|VTA1_HUMAN	Vacuolar protein sorting-associated protein VTA1 homolog OS=Homo sapiens GN=VTA1 PE=1 SV=1	HUMAN	2	1.009	0.9429	0.9584	0.6471
1859	sp|Q9HCD5|NCOA5_HUMAN	Nuclear receptor coactivator 5 OS=Homo sapiens GN=NCOA5 PE=1 SV=2	HUMAN	2	1.5602	0.1788	1.5238	0.1074
1860	sp|Q96CW1|AP2M1_HUMAN	AP-2 complex subunit mu OS=Homo sapiens GN=AP2M1 PE=1 SV=2	HUMAN	2	1.1709	0.5369	1.279	0.2358
1861	sp|O15511|ARPC5_HUMAN	Actin-related protein 2/3 complex subunit 5 OS=Homo sapiens GN=ARPC5 PE=1 SV=3	HUMAN	2	0.9181	0.773	0.8103	0.3514
1862	sp|Q9P265|DIP2B_HUMAN	Disco-interacting protein 2 homolog B OS=Homo sapiens GN=DIP2B PE=1 SV=3	HUMAN	3	0.7504	0.6569	0.8935	0.7866
1863	sp|P62851|RS25_HUMAN	40S ribosomal protein S25 OS=Homo sapiens GN=RPS25 PE=1 SV=1	HUMAN	2	1.1953	0.17	0.9359	0.5493
1864	sp|Q9HD45|TM9S3_HUMAN	Transmembrane 9 superfamily member 3 OS=Homo sapiens GN=TM9SF3 PE=1 SV=2	HUMAN	3	1.2913	0.1021	1.1949	0.1026
1865	sp|P78318|IGBP1_HUMAN	Immunoglobulin-binding protein 1 OS=Homo sapiens GN=IGBP1 PE=1 SV=1	HUMAN	3	0.9345	0.6437	1.0203	0.9489
1866	sp|Q92845|KIFA3_HUMAN	Kinesin-associated protein 3 OS=Homo sapiens GN=KIFAP3 PE=1 SV=2	HUMAN	3	1.053	0.7192	1.3607	0.2976
1867	sp|Q92506|DHB8_HUMAN	Estradiol 17-beta-dehydrogenase 8 OS=Homo sapiens GN=HSD17B8 PE=1 SV=2	HUMAN	3	0.7465	0.2517	0.7497	0.252
1868	sp|Q9NT62|ATG3_HUMAN	Ubiquitin-like-conjugating enzyme ATG3 OS=Homo sapiens GN=ATG3 PE=1 SV=1	HUMAN	2	1.3991	0.0864	1.2722	0.24
1869	sp|P50454|SERPH_HUMAN	Serpin H1 OS=Homo sapiens GN=SERPINH1 PE=1 SV=2	HUMAN	3	0.9504	0.9015	1.1147	0.7371
1870	sp|Q96L03|SPT17_HUMAN	Spermatogenesis-associated protein 17 OS=Homo sapiens GN=SPATA17 PE=2 SV=1	HUMAN	2	0.9899	0.9257	0.8327	0.2175
1871	sp|Q9BPY3|F118B_HUMAN	Protein FAM118B OS=Homo sapiens GN=FAM118B PE=1 SV=1	HUMAN	2	0.8684	0.5474	0.9429	0.6724
1872	sp|P08727|K1C19_HUMAN	Keratin, type I cytoskeletal 19 OS=Homo sapiens GN=KRT19 PE=1 SV=4	HUMAN	12	0.7045		1.2052
1873	sp|Q96EK6|GNA1_HUMAN	Glucosamine 6-phosphate N-acetyltransferase OS=Homo sapiens GN=GNPNAT1 PE=1 SV=1	HUMAN	2	0.7998	0.188	1.1015	0.7769
1874	sp|O75935|DCTN3_HUMAN	Dynactin subunit 3 OS=Homo sapiens GN=DCTN3 PE=1 SV=1	HUMAN	3	1.2503	0.0642	0.8048	0.1447
1875	sp|P12081|SYHC_HUMAN	Histidine--tRNA ligase, cytoplasmic OS=Homo sapiens GN=HARS PE=1 SV=2	HUMAN	3	0.9483	0.83	1.1301	0.4131
1876	sp|Q66K74|MAP1S_HUMAN	Microtubule-associated protein 1S OS=Homo sapiens GN=MAP1S PE=1 SV=2	HUMAN	2	1.0633	0.7557	2.008	0.1284
1877	sp|Q8IYX1|TBC21_HUMAN	TBC1 domain family member 21 OS=Homo sapiens GN=TBC1D21 PE=2 SV=1	HUMAN	3	0.9648	0.7127	1.054	0.6581
1878	sp|Q9P2K5|MYEF2_HUMAN	Myelin expression factor 2 OS=Homo sapiens GN=MYEF2 PE=1 SV=3	HUMAN	2	1.6194	0.0226	1.7011	0.0222
1879	sp|Q15121|PEA15_HUMAN	Astrocytic phosphoprotein PEA-15 OS=Homo sapiens GN=PEA15 PE=1 SV=2	HUMAN	2	0.8761	0.6578	2.1223	0.0248
1880	sp|P34096|RNAS4_HUMAN	Ribonuclease 4 OS=Homo sapiens GN=RNASE4 PE=1 SV=3	HUMAN	2	1.0174	0.865	0.8419	0.4353
1881	sp|P17844|DDX5_HUMAN	Probable ATP-dependent RNA helicase DDX5 OS=Homo sapiens GN=DDX5 PE=1 SV=1	HUMAN	9	1.5866	0.0886	1.283	0.5878
1882	sp|Q7Z3U7|MON2_HUMAN	Protein MON2 homolog OS=Homo sapiens GN=MON2 PE=1 SV=2	HUMAN	4	0.8892	0.4455	1.2509	0.3845
1883	sp|Q8N807|PDILT_HUMAN	Protein disulfide-isomerase-like protein of the testis OS=Homo sapiens GN=PDILT PE=1 SV=2	HUMAN	3	1.2838	0.06	0.9672	0.851
1884	sp|Q13243|SRSF5_HUMAN	Serine/arginine-rich splicing factor 5 OS=Homo sapiens GN=SRSF5 PE=1 SV=1	HUMAN	2	1.9727	0.1343	1.3613	0.2441
1885	sp|P68036|UB2L3_HUMAN	Ubiquitin-conjugating enzyme E2 L3 OS=Homo sapiens GN=UBE2L3 PE=1 SV=1	HUMAN	4	1.2185	0.3024	1.3015	0.0784
1886	sp|O96015|DNAL4_HUMAN	Dynein light chain 4, axonemal OS=Homo sapiens GN=DNAL4 PE=2 SV=1	HUMAN	4	0.6438	0.1064	0.6281	0.1303
1887	sp|Q9Y3A6|TMED5_HUMAN	Transmembrane emp24 domain-containing protein 5 OS=Homo sapiens GN=TMED5 PE=1 SV=1	HUMAN	2	1.0587	0.6588	1.0834	0.507
1888	sp|Q9BXI2|ORNT2_HUMAN	Mitochondrial ornithine transporter 2 OS=Homo sapiens GN=SLC25A2 PE=1 SV=3	HUMAN	3	0.7958	0.1919	0.8545	0.4808
1889	sp|Q15056|IF4H_HUMAN	Eukaryotic translation initiation factor 4H OS=Homo sapiens GN=EIF4H PE=1 SV=5	HUMAN	2	1.2552	0.2586	0.8428	0.6806
1890	sp|Q16718|NDUA5_HUMAN	NADH dehydrogenase [ubiquinone] 1 alpha subcomplex subunit 5 OS=Homo sapiens GN=NDUFA5 PE=1 SV=3	HUMAN	2	1.0222	0.7772	0.8716	0.134
1891	sp|Q6P2Q9|PRP8_HUMAN	Pre-mRNA-processing-splicing factor 8 OS=Homo sapiens GN=PRPF8 PE=1 SV=2	HUMAN	4	1.2379	0.2705	1.0134	0.9586
1892	sp|O75787|RENR_HUMAN	Renin receptor OS=Homo sapiens GN=ATP6AP2 PE=1 SV=2	HUMAN	2	1.5472	0.0469	1.1272	0.7747
1893	sp|Q6UWN0|LYPD4_HUMAN	Ly6/PLAUR domain-containing protein 4 OS=Homo sapiens GN=LYPD4 PE=2 SV=2	HUMAN	2	1.0166	0.8921	0.7027	0.1798
1894	sp|P17152|TMM11_HUMAN	Transmembrane protein 11, mitochondrial OS=Homo sapiens GN=TMEM11 PE=1 SV=1	HUMAN	3	1.3061	0.2283	0.8273	0.4295
1895	sp|P59282|TPPP2_HUMAN	Tubulin polymerization-promoting protein family member 2 OS=Homo sapiens GN=TPPP2 PE=1 SV=2	HUMAN	2	0.8286	0.1972	0.8568	0.5826
1896	sp|A6NHR9|SMHD1_HUMAN	Structural maintenance of chromosomes flexible hinge domain-containing protein 1 OS=Homo sapiens GN=SMCHD1 PE=1 SV=2	HUMAN	3	0.8844	0.4025	1.0895	0.8732
1897	sp|Q6IBS0|TWF2_HUMAN	Twinfilin-2 OS=Homo sapiens GN=TWF2 PE=1 SV=2	HUMAN	2	0.8618	0.3755	0.9035	0.7657
1898	sp|P49427|UB2R1_HUMAN	Ubiquitin-conjugating enzyme E2 R1 OS=Homo sapiens GN=CDC34 PE=1 SV=2	HUMAN	2	1.1333	0.4273	1.1086	0.5089
1899	sp|Q9NTI5|PDS5B_HUMAN	Sister chromatid cohesion protein PDS5 homolog B OS=Homo sapiens GN=PDS5B PE=1 SV=1	HUMAN	3	1.3572	0.5253	1.4791	0.4916
1900	sp|Q9BVQ7|SPA5L_HUMAN	Spermatogenesis-associated protein 5-like protein 1 OS=Homo sapiens GN=SPATA5L1 PE=1 SV=2	HUMAN	2	1.0221	0.931	1.044	0.7407
1901	sp|Q5T0J7|TEX35_HUMAN	Testis-expressed sequence 35 protein OS=Homo sapiens GN=Tex35 PE=2 SV=1	HUMAN	3	0.7863	0.1856	0.8616	0.161
1902	sp|P14324|FPPS_HUMAN	Farnesyl pyrophosphate synthase OS=Homo sapiens GN=FDPS PE=1 SV=4	HUMAN	3	0.946	0.8899	1.4491	0.049
1903	sp|Q13177|PAK2_HUMAN	Serine/threonine-protein kinase PAK 2 OS=Homo sapiens GN=PAK2 PE=1 SV=3	HUMAN	2	0.974	0.8368	1.0018	0.9961
1904	sp|Q9H444|CHM4B_HUMAN	Charged multivesicular body protein 4b OS=Homo sapiens GN=CHMP4B PE=1 SV=1	HUMAN	3	1.0836	0.7896	1.131	0.64
1905	sp|P20645|MPRD_HUMAN	Cation-dependent mannose-6-phosphate receptor OS=Homo sapiens GN=M6PR PE=1 SV=1	HUMAN	2	1.8806	0.0421	1.2074	0.5233
1906	sp|P54619|AAKG1_HUMAN	5'-AMP-activated protein kinase subunit gamma-1 OS=Homo sapiens GN=PRKAG1 PE=1 SV=1	HUMAN	3	1.0128	0.9124	0.7143	0.1163
1907	sp|P04080|CYTB_HUMAN	Cystatin-B OS=Homo sapiens GN=CSTB PE=1 SV=2	HUMAN	2	0.9291	0.3796	1.2202	0.1782
1908	sp|Q5BN46|CI116_HUMAN	UPF0691 protein C9orf116 OS=Homo sapiens GN=C9orf116 PE=2 SV=1	HUMAN	3	0.8937	0.5827	0.979	0.8646
1909	sp|P62873|GBB1_HUMAN	Guanine nucleotide-binding protein G(I)/G(S)/G(T) subunit beta-1 OS=Homo sapiens GN=GNB1 PE=1 SV=3	HUMAN	5	0.9264	0.7259	1.1548	0.4823
1910	sp|Q9UPM8|AP4E1_HUMAN	AP-4 complex subunit epsilon-1 OS=Homo sapiens GN=AP4E1 PE=1 SV=2	HUMAN	2	1.1445	0.5812	0.8723	0.7027
1911	sp|Q6VY07|PACS1_HUMAN	Phosphofurin acidic cluster sorting protein 1 OS=Homo sapiens GN=PACS1 PE=1 SV=2	HUMAN	2	1.1433	0.1707	1.2035	0.1407
1912	sp|A5YKK6|CNOT1_HUMAN	CCR4-NOT transcription complex subunit 1 OS=Homo sapiens GN=CNOT1 PE=1 SV=2	HUMAN	3	0.9389	0.7676	0.885	0.7452
1913	sp|Q5I0G3|MDH1B_HUMAN	Putative malate dehydrogenase 1B OS=Homo sapiens GN=MDH1B PE=2 SV=1	HUMAN	2	0.8293	0.1215	0.9781	0.8789
1914	sp|O75400|PR40A_HUMAN	Pre-mRNA-processing factor 40 homolog A OS=Homo sapiens GN=PRPF40A PE=1 SV=2	HUMAN	2	0.8654	0.9403	0.9793	0.9858
1915	sp|Q6UXH1|CREL2_HUMAN	Cysteine-rich with EGF-like domain protein 2 OS=Homo sapiens GN=CRELD2 PE=1 SV=1	HUMAN	2	1.3703	0.1945	2.2567	0.1346
1916	sp|P13727|PRG2_HUMAN	Bone marrow proteoglycan OS=Homo sapiens GN=PRG2 PE=1 SV=2	HUMAN	2	1.5798	0.1869	0.9125	0.9245
1917	sp|Q86X10|RLGPB_HUMAN	Ral GTPase-activating protein subunit beta OS=Homo sapiens GN=RALGAPB PE=1 SV=1	HUMAN	2	0.9003	0.4793	1.0873	0.7506
1918	sp|P0C7I6|CC159_HUMAN	Coiled-coil domain-containing protein 159 OS=Homo sapiens GN=CCDC159 PE=2 SV=1	HUMAN	2	0.8461	0.3153	0.6577	0.0852
1919	sp|Q96RQ1|ERGI2_HUMAN	Endoplasmic reticulum-Golgi intermediate compartment protein 2 OS=Homo sapiens GN=ERGIC2 PE=1 SV=2	HUMAN	2	1.0932	0.3185	0.9911	0.9141
1920	sp|Q9UKA8|RCAN3_HUMAN	Calcipressin-3 OS=Homo sapiens GN=RCAN3 PE=2 SV=1	HUMAN	2	0.7841	0.5642	1.0593	0.8396
1921	sp|P33992|MCM5_HUMAN	DNA replication licensing factor MCM5 OS=Homo sapiens GN=MCM5 PE=1 SV=5	HUMAN	3	1.0268	0.863	0.8562	0.4586
1922	sp|Q5R3I4|TTC38_HUMAN	Tetratricopeptide repeat protein 38 OS=Homo sapiens GN=TTC38 PE=1 SV=1	HUMAN	2	0.5819	0.2593	1.4354	0.2581
1923	sp|Q9UNE7|CHIP_HUMAN	E3 ubiquitin-protein ligase CHIP OS=Homo sapiens GN=STUB1 PE=1 SV=2	HUMAN	3	1.6012	0.104	1.3263	0.4316
1924	sp|O75592|MYCB2_HUMAN	E3 ubiquitin-protein ligase MYCBP2 OS=Homo sapiens GN=MYCBP2 PE=1 SV=3	HUMAN	4	0.8466	0.5678	1.1839	0.6501
1925	sp|A6NFR6|CE060_HUMAN	Putative uncharacterized protein C5orf60 OS=Homo sapiens GN=C5orf60 PE=2 SV=2	HUMAN	3	0.4887	0.1291	0.7486	0.2103
1926	sp|Q9Y581|INSL6_HUMAN	Insulin-like peptide INSL6 OS=Homo sapiens GN=INSL6 PE=2 SV=2	HUMAN	2	0.9975	0.9908	0.8713	0.7709
1927	sp|Q9Y6E0|STK24_HUMAN	Serine/threonine-protein kinase 24 OS=Homo sapiens GN=STK24 PE=1 SV=1	HUMAN	2	0.8982	0.3884	1.0577	0.8458
1928	sp|Q8NA82|MARHA_HUMAN	Probable E3 ubiquitin-protein ligase MARCH10 OS=Homo sapiens GN=MARCH10 PE=2 SV=3	HUMAN	2	0.5482	0.1175	0.521	0.0454
1929	sp|Q9ULC5|ACSL5_HUMAN	Long-chain-fatty-acid--CoA ligase 5 OS=Homo sapiens GN=ACSL5 PE=1 SV=1	HUMAN	6	1.3066	0.2033	1.3155	0.6516
1930	sp|Q96M93|ADAD1_HUMAN	Adenosine deaminase domain-containing protein 1 OS=Homo sapiens GN=ADAD1 PE=2 SV=1	HUMAN	2	1.3413	0.5114	1.2985	0.6644
1931	sp|Q9Y4P1|ATG4B_HUMAN	Cysteine protease ATG4B OS=Homo sapiens GN=ATG4B PE=1 SV=2	HUMAN	2	2.0741	0.1396	1.8798	0.0952
1932	sp|Q96TA1|NIBL1_HUMAN	Niban-like protein 1 OS=Homo sapiens GN=FAM129B PE=1 SV=3	HUMAN	2	0.8232	0.5097	1.3729	0.1968
1933	sp|P01036|CYTS_HUMAN	Cystatin-S OS=Homo sapiens GN=CST4 PE=1 SV=3	HUMAN	2	1.1739	0.231	0.8917	0.5232
1934	sp|Q13404|UB2V1_HUMAN	Ubiquitin-conjugating enzyme E2 variant 1 OS=Homo sapiens GN=UBE2V1 PE=1 SV=2	HUMAN	2	0.9722	0.7785	1.0789	0.4371
1935	sp|Q13596|SNX1_HUMAN	Sorting nexin-1 OS=Homo sapiens GN=SNX1 PE=1 SV=3	HUMAN	3	0.9668	0.8866	0.8873	0.2905
1936	sp|Q15154|PCM1_HUMAN	Pericentriolar material 1 protein OS=Homo sapiens GN=PCM1 PE=1 SV=4	HUMAN	2	1.3012	0.1411	1.0764	0.5647
1937	sp|Q16822|PCKGM_HUMAN	Phosphoenolpyruvate carboxykinase [GTP], mitochondrial OS=Homo sapiens GN=PCK2 PE=1 SV=3	HUMAN	2	0.798	0.2845	0.885	0.4752
1938	sp|Q9H9S3|S61A2_HUMAN	Protein transport protein Sec61 subunit alpha isoform 2 OS=Homo sapiens GN=SEC61A2 PE=2 SV=3	HUMAN	3	0.7896	0.6783	0.7792	0.4083
1939	sp|Q1KMD3|HNRL2_HUMAN	Heterogeneous nuclear ribonucleoprotein U-like protein 2 OS=Homo sapiens GN=HNRNPUL2 PE=1 SV=1	HUMAN	2	1.293	0.2567	1.4938	0.0906
1940	sp|O14990|IPP4_HUMAN	Putative type-1 protein phosphatase inhibitor 4 OS=Homo sapiens GN=PPP1R2P9 PE=5 SV=1	HUMAN	2	1.909	0.0474	1.7085	0.8025
1941	sp|P61513|RL37A_HUMAN	60S ribosomal protein L37a OS=Homo sapiens GN=RPL37A PE=1 SV=2	HUMAN	2	0.8693	0.289	1.0188	0.868
1942	sp|Q9H4A6|GOLP3_HUMAN	Golgi phosphoprotein 3 OS=Homo sapiens GN=GOLPH3 PE=1 SV=1	HUMAN	3	0.963		0.8409
1943	sp|Q96DM3|MIC1_HUMAN	Uncharacterized protein C18orf8 OS=Homo sapiens GN=C18orf8 PE=2 SV=2	HUMAN	3	0.9438	0.6635	0.9849	0.9673
1944	sp|Q96JH7|VCIP1_HUMAN	Deubiquitinating protein VCIP135 OS=Homo sapiens GN=VCPIP1 PE=1 SV=2	HUMAN	2	0.931	0.6743	0.944	0.7714
1945	sp|P49441|INPP_HUMAN	Inositol polyphosphate 1-phosphatase OS=Homo sapiens GN=INPP1 PE=1 SV=1	HUMAN	2	0.9221	0.5451	0.9806	0.88
1946	sp|P29992|GNA11_HUMAN	Guanine nucleotide-binding protein subunit alpha-11 OS=Homo sapiens GN=GNA11 PE=1 SV=2	HUMAN	2	0.998		1.4849
1947	sp|Q6UWB4|PRS55_HUMAN	Serine protease 55 OS=Homo sapiens GN=PRSS55 PE=1 SV=2	HUMAN	2	0.9157	0.7732	0.5584	0.4313
1948	sp|P41226|UBA7_HUMAN	Ubiquitin-like modifier-activating enzyme 7 OS=Homo sapiens GN=UBA7 PE=1 SV=2	HUMAN	2	0.8605	0.3281	1.2684	0.6272
1949	sp|Q9Y303|NAGA_HUMAN	Putative N-acetylglucosamine-6-phosphate deacetylase OS=Homo sapiens GN=AMDHD2 PE=1 SV=2	HUMAN	2	0.9701	0.8202	0.9429	0.6996
1950	sp|Q9P0J1|PDP1_HUMAN	[Pyruvate dehydrogenase [acetyl-transferring]]-phosphatase 1, mitochondrial OS=Homo sapiens GN=PDP1 PE=1 SV=3	HUMAN	2	1.0691	0.7895	0.7092	0.2117
1951	sp|P16278|BGAL_HUMAN	Beta-galactosidase OS=Homo sapiens GN=GLB1 PE=1 SV=2	HUMAN	2	1.0349	0.8874	0.6473	0.1423
1952	sp|Q9BRX2|PELO_HUMAN	Protein pelota homolog OS=Homo sapiens GN=PELO PE=1 SV=2	HUMAN	2	0.7319	0.1575	0.8171	0.1347
1953	sp|Q02818|NUCB1_HUMAN	Nucleobindin-1 OS=Homo sapiens GN=NUCB1 PE=1 SV=4	HUMAN	3	1.0551	0.8058	0.6409	0.3174
1954	sp|Q9HAB8|PPCS_HUMAN	Phosphopantothenate--cysteine ligase OS=Homo sapiens GN=PPCS PE=1 SV=2	HUMAN	2	0.6704	0.1861	0.7107	0.4621
1955	sp|P35249|RFC4_HUMAN	Replication factor C subunit 4 OS=Homo sapiens GN=RFC4 PE=1 SV=2	HUMAN	2	1.0741	0.8199	1.1941	0.3018
1956	sp|Q8N0U8|VKORL_HUMAN	Vitamin K epoxide reductase complex subunit 1-like protein 1 OS=Homo sapiens GN=VKORC1L1 PE=1 SV=2	HUMAN	2	0.8038	0.3659	0.9422	0.5945
1957	sp|Q15738|NSDHL_HUMAN	Sterol-4-alpha-carboxylate 3-dehydrogenase, decarboxylating OS=Homo sapiens GN=NSDHL PE=1 SV=2	HUMAN	2	1.0574	0.7121	0.8646	0.4128
1958	sp|Q9NY65|TBA8_HUMAN	Tubulin alpha-8 chain OS=Homo sapiens GN=TUBA8 PE=1 SV=1	HUMAN	30	0.9403	0.6352	1.0048	0.961
1959	sp|Q5VIR6|VPS53_HUMAN	Vacuolar protein sorting-associated protein 53 homolog OS=Homo sapiens GN=VPS53 PE=1 SV=1	HUMAN	2	1.6533		0.8113
1960	sp|Q8WWK9|CKAP2_HUMAN	Cytoskeleton-associated protein 2 OS=Homo sapiens GN=CKAP2 PE=1 SV=1	HUMAN	2	0.9256	0.8101	1.0337	0.8531
1961	sp|Q92947|GCDH_HUMAN	Glutaryl-CoA dehydrogenase, mitochondrial OS=Homo sapiens GN=GCDH PE=1 SV=1	HUMAN	2	0.8722	0.5399	1.1027	0.7456
1962	sp|Q9UN30|SCML1_HUMAN	Sex comb on midleg-like protein 1 OS=Homo sapiens GN=SCML1 PE=1 SV=2	HUMAN	2	2.2997	0.1814	2.6207	0.3375
1963	sp|Q32MZ4|LRRF1_HUMAN	Leucine-rich repeat flightless-interacting protein 1 OS=Homo sapiens GN=LRRFIP1 PE=1 SV=2	HUMAN	2	1.3525	0.4827	1.4459	0.1683
1964	sp|Q9H3G5|CPVL_HUMAN	Probable serine carboxypeptidase CPVL OS=Homo sapiens GN=CPVL PE=1 SV=2	HUMAN	2	1.2472	0.2692	0.8844	0.4319
1965	sp|Q9UID3|VPS51_HUMAN	Vacuolar protein sorting-associated protein 51 homolog OS=Homo sapiens GN=VPS51 PE=1 SV=2	HUMAN	2	0.9911	0.9524	1.0555	0.95
1966	sp|Q9H6U8|ALG9_HUMAN	Alpha-1,2-mannosyltransferase ALG9 OS=Homo sapiens GN=ALG9 PE=1 SV=2	HUMAN	2	0.9113	0.5789	1.1769	0.3972
1967	sp|P83111|LACTB_HUMAN	Serine beta-lactamase-like protein LACTB, mitochondrial OS=Homo sapiens GN=LACTB PE=1 SV=2	HUMAN	2	1.012	0.9419	1.1354	0.4264
1968	sp|P0CB43|F203B_HUMAN	Protein FAM203B OS=Homo sapiens GN=FAM203B PE=1 SV=1	HUMAN	2	0.9762	0.8926	1.9657	0.3243
1969	sp|Q9NWU2|GID8_HUMAN	Glucose-induced degradation protein 8 homolog OS=Homo sapiens GN=GID8 PE=1 SV=1	HUMAN	2	1.014	0.8931	1.1409	0.2873
1970	sp|Q9NS69|TOM22_HUMAN	Mitochondrial import receptor subunit TOM22 homolog OS=Homo sapiens GN=TOMM22 PE=1 SV=3	HUMAN	3	1.1367	0.7284	0.8031	0.4762
1971	sp|O60831|PRAF2_HUMAN	PRA1 family protein 2 OS=Homo sapiens GN=PRAF2 PE=1 SV=1	HUMAN	2	1.2523	0.5198	1.3154	0.5574
1972	sp|Q04323|UBXN1_HUMAN	UBX domain-containing protein 1 OS=Homo sapiens GN=UBXN1 PE=1 SV=2	HUMAN	2	1.0974	0.4697	1.1577	0.1612
1973	sp|Q9H0F6|SHRPN_HUMAN	Sharpin OS=Homo sapiens GN=SHARPIN PE=1 SV=1	HUMAN	3	1.2197	0.5799	0.9332	0.7668
1974	sp|Q9BVM4|GGACT_HUMAN	Gamma-glutamylaminecyclotransferase OS=Homo sapiens GN=GGACT PE=1 SV=2	HUMAN	2	0.9506	0.7908	1.0051	0.9697
1975	sp|P06753|TPM3_HUMAN	Tropomyosin alpha-3 chain OS=Homo sapiens GN=TPM3 PE=1 SV=2	HUMAN	4	1.2976	0.2862	1.2028	0.3793
1976	sp|Q8NFU3|TSTD1_HUMAN	Thiosulfate sulfurtransferase/rhodanese-like domain-containing protein 1 OS=Homo sapiens GN=TSTD1 PE=1 SV=3	HUMAN	3	0.8614	0.3763	1.4542	0.3272
1977	sp|Q5JUR7|TEX30_HUMAN	Testis-expressed sequence 30 protein OS=Homo sapiens GN=TEX30 PE=2 SV=1	HUMAN	3	2.8445	0.0698	1.768	0.252
1978	sp|Q8IWA6|CCD60_HUMAN	Coiled-coil domain-containing protein 60 OS=Homo sapiens GN=CCDC60 PE=2 SV=2	HUMAN	2	0.6623	0.1499	0.8469	0.3437
1979	sp|Q9BY43|CHM4A_HUMAN	Charged multivesicular body protein 4a OS=Homo sapiens GN=CHMP4A PE=1 SV=3	HUMAN	2	1.147	0.6002	0.8123	0.2973
1980	sp|P19971|TYPH_HUMAN	Thymidine phosphorylase OS=Homo sapiens GN=TYMP PE=1 SV=2	HUMAN	2	0.9622	0.9014	1.1105	0.7087
1981	sp|Q8N9N7|LRC57_HUMAN	Leucine-rich repeat-containing protein 57 OS=Homo sapiens GN=LRRC57 PE=1 SV=1	HUMAN	2	0.9168	0.8343	0.8	0.3441
1982	sp|P51649|SSDH_HUMAN	Succinate-semialdehyde dehydrogenase, mitochondrial OS=Homo sapiens GN=ALDH5A1 PE=1 SV=2	HUMAN	2	0.8556	0.7159	0.868	0.5842
1983	sp|P47813|IF1AX_HUMAN	Eukaryotic translation initiation factor 1A, X-chromosomal OS=Homo sapiens GN=EIF1AX PE=1 SV=2	HUMAN	2	1.3866	0.5328	2.3175	0.1971
1984	sp|Q9UNZ2|NSF1C_HUMAN	NSFL1 cofactor p47 OS=Homo sapiens GN=NSFL1C PE=1 SV=2	HUMAN	2	1.2501	0.3283	1.4996	0.588
1985	sp|Q96EY8|MMAB_HUMAN	Cob(I)yrinic acid a,c-diamide adenosyltransferase, mitochondrial OS=Homo sapiens GN=MMAB PE=1 SV=1	HUMAN	2	0.7089	0.2275	0.9101	0.5947
1986	sp|P19075|TSN8_HUMAN	Tetraspanin-8 OS=Homo sapiens GN=TSPAN8 PE=1 SV=1	HUMAN	2	1.062	0.8961	1.0342	0.9352
1987	sp|Q8TBZ9|CG062_HUMAN	Uncharacterized protein C7orf62 OS=Homo sapiens GN=C7orf62 PE=2 SV=1	HUMAN	2	0.7688	0.3268	0.695	0.1741
1988	sp|Q15287|RNPS1_HUMAN	RNA-binding protein with serine-rich domain 1 OS=Homo sapiens GN=RNPS1 PE=1 SV=1	HUMAN	2	1.233	0.3366	1.0144	0.96
1989	sp|P62847|RS24_HUMAN	40S ribosomal protein S24 OS=Homo sapiens GN=RPS24 PE=1 SV=1	HUMAN	3	0.8622	0.2837	1.1264	0.3576
1990	sp|P81605|DCD_HUMAN	Dermcidin OS=Homo sapiens GN=DCD PE=1 SV=2	HUMAN	2	0.7786	0.0945	1.0502	0.6197
1991	sp|Q9H3K2|GHITM_HUMAN	Growth hormone-inducible transmembrane protein OS=Homo sapiens GN=GHITM PE=1 SV=2	HUMAN	2	0.723	0.3377	0.9405	0.7026
1992	sp|Q9UMX2|OAZ3_HUMAN	Ornithine decarboxylase antizyme 3 OS=Homo sapiens GN=OAZ3 PE=2 SV=1	HUMAN	3	0.6187	0.1858	0.7869	0.2452
1993	sp|Q9NQH7|XPP3_HUMAN	Probable Xaa-Pro aminopeptidase 3 OS=Homo sapiens GN=XPNPEP3 PE=1 SV=1	HUMAN	3	1.0754	0.666	1.0974	0.5974
1994	sp|P04066|FUCO_HUMAN	Tissue alpha-L-fucosidase OS=Homo sapiens GN=FUCA1 PE=1 SV=4	HUMAN	2	1.0183	0.8929	0.9704	0.8905
1995	sp|O15254|ACOX3_HUMAN	Peroxisomal acyl-coenzyme A oxidase 3 OS=Homo sapiens GN=ACOX3 PE=1 SV=2	HUMAN	2	0.9528	0.7115	1.091	0.5405
1996	sp|Q9UBT2|SAE2_HUMAN	SUMO-activating enzyme subunit 2 OS=Homo sapiens GN=UBA2 PE=1 SV=2	HUMAN	2	2.0349	0.2557	2.634	0.0691
1997	sp|Q14318|FKBP8_HUMAN	Peptidyl-prolyl cis-trans isomerase FKBP8 OS=Homo sapiens GN=FKBP8 PE=1 SV=2	HUMAN	2	1.048	0.7698	1.0085	0.9524
1998	sp|P50897|PPT1_HUMAN	Palmitoyl-protein thioesterase 1 OS=Homo sapiens GN=PPT1 PE=1 SV=1	HUMAN	2	0.9447	0.9562	1.3097	0.4809
[truncated: 1,448 more rows]
